# Supplementary material for: Elevated polygenic burden for autism is associated with differential DNA methylation at birth
Source: Genome Med. 2018 Mar 28;10:19. doi: 10.1186/s13073-018-0527-4 (PMC5872584; doi:10.1186/s13073-018-0527-4)
Supplement: Supplementary file 3 — Supplementary Table S8 and Supplementary Table S11. (XLSX 100 kb) [file 13073_2018_527_MOESM3_ESM.xlsx]

## Sheet: Table S8
ProbeID	ASD PRS at PT < 5x10-8			ASD PRS at PT < 1x10-6			ASD PRS at PT < 1x10-4			ASD PRS at PT < 0.001			ASD PRS at PT < 0.01			ASD PRS at PT < 0.05			ASD PRS at PT < 0.1			ASD PRS at PT < 0.2			ASD PRS at PT < 0.5			ASD PRS at PT < 1			chr	pos
	Mean Diff	SE	P.value	Mean Diff	SE	P.value	Mean Diff	SE	P.value	Mean Diff	SE	P.value	Mean Diff	SE	P.value	Mean Diff	SE	P.value	Mean Diff	SE	P.value	Mean Diff	SE	P.value	Mean Diff	SE	P.value	Mean Diff	SE	P.value
cg00195506	-0.00225899	0.00258112	0.381659	-0.00105194	0.000740201	0.155558	-0.000402863	0.000194939	0.0390074	-0.000223243	0.000101358	0.0278387	-0.00014016	4.97306e-05	0.00491421	-0.00013332	3.01059e-05	1.04538e-05	-0.000105265	2.5219e-05	3.2319e-05	-7.7918e-05	2.19151e-05	0.000393575	-6.72707e-05	1.94141e-05	0.000550856	-6.55525e-05	1.91293e-05	0.000633593	chr16	71598870
cg00375829	0.0199303	0.00779375	0.0106864	0.00545093	0.00223593	0.0149333	0.000708416	0.000590509	0.230529	0.000584567	0.000306972	0.0571351	0.000548769	0.000150153	0.000269764	0.000370303	9.12168e-05	5.26853e-05	0.000335989	7.62427e-05	1.15287e-05	0.00029675	6.61016e-05	7.90785e-06	0.000257228	5.85829e-05	1.23943e-05	0.000249713	5.77225e-05	1.65753e-05	chr21	30257342
cg00692367	0.00609263	0.0163647	0.70974	0.00433378	0.0046901	0.355677	0.000760329	0.00123439	0.538052	0.00163317	0.000640942	0.0109688	0.000945388	0.000315112	0.0027599	0.000697688	0.000191153	0.00027483	0.000672312	0.000159593	2.73317e-05	0.000565231	0.000138358	4.72576e-05	0.000519649	0.000122505	2.4056e-05	0.000489228	0.000120814	5.49895e-05	chr1	211665511
cg01027365	-0.00129412	0.00557973	0.816634	-0.00185432	0.00160052	0.246886	-0.000998573	0.000420648	0.0177749	-0.000453702	0.000219101	0.0386184	-0.000461678	0.000107034	1.75408e-05	-0.000241548	6.52294e-05	0.000223724	-0.000227434	5.4492e-05	3.23627e-05	-0.000192368	4.72768e-05	5.06398e-05	-0.000153177	4.19452e-05	0.000272775	-0.000149977	4.13173e-05	0.000296754	chr2	191184571
cg01250320	-0.000718007	0.0029926	0.810432	-0.00115509	0.000858391	0.1787	-0.000421984	0.000225868	0.0619918	-0.000290782	0.000117307	0.0133329	-0.000248478	5.73364e-05	1.60233e-05	-0.000139655	3.4903e-05	6.72854e-05	-0.000127292	2.91894e-05	1.4185e-05	-0.000101188	2.53453e-05	6.98138e-05	-7.52233e-05	2.25069e-05	0.000859411	-7.32216e-05	2.21757e-05	0.000991657	chr2	18742004
cg01635878	0.0173389	0.0130889	0.185548	0.0017275	0.00376009	0.646017	-0.00029369	0.000990485	0.766896	-0.000305663	0.000515142	0.553065	-0.00071899	0.000252422	0.00447737	-0.000539762	0.000153152	0.00044218	-0.000531027	0.000127883	3.54699e-05	-0.000410044	0.000111079	0.000234032	-0.000359894	9.84059e-05	0.000267165	-0.00035756	9.69287e-05	0.000236389	chr4	56502849
cg02128112	0.00906133	0.00873717	0.299919	0.000897252	0.00251123	0.720939	-8.97158e-05	0.000660279	0.891945	-0.00027803	0.000343467	0.418416	-0.000381203	0.000168832	0.0241509	-0.000368314	0.000102255	0.000330157	-0.000352845	8.5408e-05	3.88439e-05	-0.000300687	7.40832e-05	5.28678e-05	-0.000270784	6.55965e-05	3.93909e-05	-0.000264051	6.46536e-05	4.74982e-05	chr16	48844757
cg02771117	-0.00361994	0.0387657	0.925619	-0.0341118	0.0110892	0.00214955	-0.0192736	0.00287489	3.25035e-11	-0.0100958	0.00149499	2.35349e-11	-0.00465469	0.000737105	3.93574e-10	-0.00263503	0.000449184	5.91189e-09	-0.00209812	0.000376426	3.14315e-08	-0.001841	0.000326333	2.14975e-08	-0.00158172	0.00028926	5.64033e-08	-0.00154931	0.00028495	6.68541e-08	chr8	11279352
cg03018678	-0.00215552	0.018405	0.90679	0.00403071	0.00528272	0.44563	0.00111832	0.00139151	0.42176	0.00112168	0.0007227	0.120937	0.00113601	0.000354383	0.00138711	0.000829198	0.000214988	0.000121559	0.000756411	0.000179652	2.75979e-05	0.000627885	0.000155912	6.03738e-05	0.000533144	0.000138219	0.000121413	0.000510988	0.000136206	0.000185011	chr16	54352341
cg03507326	-0.0425144	0.0314203	0.176309	-0.0111303	0.00901498	0.217232	-0.00557304	0.0023717	0.0189614	-0.00315896	0.00123337	0.0105641	-0.00207901	0.000605077	0.000612845	-0.00174497	0.000365966	2.11236e-06	-0.00142854	0.000306427	3.52138e-06	-0.001154	0.0002661	1.58083e-05	-0.001005	0.000235819	2.20461e-05	-0.000980469	0.000232337	2.64657e-05	chr16	2801952
cg03642690	0.00209614	0.00817255	0.797625	0.000795443	0.0023456	0.734584	0.00166134	0.000615664	0.00707446	0.000702124	0.000320745	0.0288063	0.000650355	0.000156833	3.63423e-05	0.000405189	9.52985e-05	2.30315e-05	0.000346373	7.9701e-05	1.51709e-05	0.000279641	6.9207e-05	5.70574e-05	0.000234245	6.1325e-05	0.000141162	0.000231247	6.03811e-05	0.00013559	chr20	62727907
cg03661164	-0.0181079	0.0152861	0.236434	-0.00449838	0.00438868	0.305594	-0.00317025	0.00115272	0.0060542	-0.00206349	0.000598422	0.000585911	-0.00139986	0.000292448	1.92982e-06	-0.00093288	0.000177552	1.78924e-07	-0.000636123	0.000149077	2.15338e-05	-0.00057332	0.000129224	1.00672e-05	-0.000518089	0.000114418	6.6111e-06	-0.000504467	0.000112674	8.36058e-06	chr7	148560646
cg03977089	0.00104046	0.0116066	0.928587	-0.00236846	0.00333221	0.477375	-0.000406571	0.000877472	0.643211	-0.000141049	0.000456406	0.757349	-0.000400455	0.000224247	0.0744146	-0.000510965	0.000135636	0.000173977	-0.000468306	0.000113349	3.88017e-05	-0.000429929	9.82124e-05	1.31611e-05	-0.000415648	8.68639e-05	1.94537e-06	-0.000417806	8.55307e-05	1.19042e-06	chr8	65287005
cg04215126	-0.0278335	0.0138436	0.0446179	-0.0069067	0.00397403	0.0825017	-0.00227848	0.001046	0.0295995	-0.00150847	0.000542475	0.00551758	-0.00106817	0.000266088	6.37038e-05	-0.000641568	0.000161916	7.90616e-05	-0.00056087	0.000135379	3.69457e-05	-0.000495006	0.000117393	2.68599e-05	-0.000421224	0.000104015	5.49414e-05	-0.000422575	0.000102452	3.99669e-05	chr7	105621846
cg05715263	-0.00165644	0.00372846	0.656937	0.00041291	0.00107126	0.699984	-0.000726365	0.000281359	0.00996367	-0.000328411	0.000146403	0.0250855	-0.000332997	7.14784e-05	3.57599e-06	-0.000224041	4.33594e-05	2.82823e-07	-0.000169517	3.63479e-05	3.49151e-06	-0.00013997	3.15644e-05	1.017e-05	-0.000119234	2.79837e-05	2.21315e-05	-0.000115291	2.75753e-05	3.13649e-05	chr6	109762635
cg06463424	0.0173902	0.0238269	0.465637	-0.000584622	0.00685184	0.93202	0.00297172	0.00180187	0.099388	0.00189423	0.000936968	0.0434567	0.00162769	0.000459201	0.000409911	0.00105787	0.000278904	0.000157079	0.000978482	0.000233025	2.89983e-05	0.000826162	0.000202187	4.7092e-05	0.000699993	0.000179256	0.000100038	0.000693527	0.000176567	9.11184e-05	chr8	55471698
cg06464441	-0.00404748	0.00393076	0.303383	-0.00166679	0.0011279	0.139756	-0.000185622	0.000297272	0.532483	-9.12602e-05	0.000154646	0.55523	-0.000248147	7.569e-05	0.00107685	-0.00017855	4.59115e-05	0.000106773	-0.000163409	3.83594e-05	2.22188e-05	-0.00013316	3.32963e-05	6.7844e-05	-0.000112309	2.95163e-05	0.000149724	-0.000108477	2.90808e-05	0.000201235	chr4	130014500
cg08532834	0.0039955	0.00646294	0.536562	0.00155769	0.00185499	0.401245	-0.000288814	0.000488679	0.554637	-0.000615181	0.000253416	0.0153629	-0.000427183	0.000124293	0.00061069	-0.000341299	7.52536e-05	6.39092e-06	-0.000294129	6.29444e-05	3.34302e-06	-0.000271897	5.45381e-05	7.19066e-07	-0.000267826	4.81687e-05	3.39166e-08	-0.000258657	4.74826e-05	6.32034e-08	chr7	54609836
cg10020325	-0.0158312	0.0114685	0.167744	-0.00497999	0.00328838	0.13021	-0.00188756	0.000866195	0.0295355	-0.00152245	0.000449227	0.000726545	-0.000935038	0.000220284	2.376e-05	-0.000588132	0.000133834	1.21914e-05	-0.000542995	0.00011177	1.35891e-06	-0.000450218	9.70165e-05	3.89684e-06	-0.00036198	8.61045e-05	2.83864e-05	-0.000358893	8.48138e-05	2.51692e-05	chr2	220362163
cg10632209	-0.011487	0.0127805	0.368963	-0.00401525	0.00367208	0.274437	-0.000789092	0.000966105	0.414235	-0.00103706	0.00050238	0.0392265	-0.000806298	0.000246339	0.00109719	-0.000612998	0.000149372	4.3676e-05	-0.000510648	0.000124957	4.69992e-05	-0.000447671	0.000108393	3.90476e-05	-0.000396536	9.60266e-05	3.91532e-05	-0.000392953	9.45849e-05	3.5159e-05	chr5	122434544
cg11624309	-0.00718682	0.00747763	0.336711	-0.000356461	0.00214783	0.868217	-0.00144607	0.000564268	0.0105189	-0.000930797	0.000293091	0.00153635	-0.000562758	0.000143741	9.60052e-05	-0.000360428	8.73224e-05	3.947e-05	-0.000315521	7.30001e-05	1.68657e-05	-0.000277457	6.33046e-05	1.28475e-05	-0.000262092	5.60118e-05	3.24245e-06	-0.000252722	5.51924e-05	5.21334e-06	chr19	42381214
cg12301620	-0.00120946	0.00244013	0.620238	-0.000667721	0.000699666	0.340122	-0.000390743	0.000184195	0.0341175	-0.000111569	9.59623e-05	0.245235	-9.97228e-05	4.71128e-05	0.034514	-0.000118759	2.84784e-05	3.28649e-05	-0.000100287	2.38274e-05	2.77829e-05	-7.97846e-05	2.06907e-05	0.000121993	-7.51805e-05	1.83142e-05	4.34523e-05	-7.38881e-05	1.80411e-05	4.52434e-05	chr2	27712555
cg12486308	-0.0102462	0.00643781	0.111774	-0.00216429	0.00184471	0.240956	-0.000437875	0.000487637	0.36941	-0.000649225	0.000252968	0.0104081	-0.000404369	0.00012419	0.00116463	-0.000347329	7.51256e-05	4.23016e-06	-0.000260566	6.2982e-05	3.78811e-05	-0.000214792	5.46643e-05	9.0581e-05	-0.000175335	4.84833e-05	0.000312458	-0.000174677	4.7753e-05	0.000266456	chr19	41106351
cg13187885	0.0098395	0.0077105	0.202187	0.000955049	0.00221972	0.667094	0.000841813	0.000584182	0.14987	0.000688571	0.00030343	0.0234461	0.000596898	0.00014848	6.2201e-05	0.00038924	9.01545e-05	1.72245e-05	0.000315947	7.54803e-05	3.07122e-05	0.000282976	6.54294e-05	1.6664e-05	0.000269465	5.78871e-05	3.63949e-06	0.000252258	5.70765e-05	1.08772e-05	chr1	246930969
cg13294439	-0.00468515	0.00355007	0.187202	-0.000165904	0.00101944	0.870753	-0.000157693	0.000268637	0.557318	-0.000146343	0.000139641	0.294872	-0.000222659	6.83507e-05	0.00115838	-0.00017864	4.14263e-05	1.76308e-05	-0.000149736	3.46589e-05	1.70098e-05	-0.000121513	3.00948e-05	5.77794e-05	-9.72035e-05	2.66988e-05	0.000284661	-8.97795e-05	2.63205e-05	0.000671055	chr12	111021269
cg15426459	-0.0240113	0.0211227	0.255892	-0.00618543	0.00606469	0.307999	-0.00972994	0.00157095	8.3253e-10	-0.00455279	0.000819703	3.50596e-08	-0.00198994	0.000404129	9.79431e-07	-0.00109876	0.000246301	9.00574e-06	-0.000875207	0.000206303	2.40067e-05	-0.000640356	0.000179349	0.000371973	-0.000581958	0.000158805	0.000259694	-0.000555449	0.000156468	0.000401845	chr8	11813211
cg15741354	0.0168716	0.0255159	0.508613	0.0200252	0.00730111	0.00619273	0.012061	0.00189313	2.7701e-10	0.00588761	0.000987789	3.39767e-09	0.00278591	0.00048636	1.31419e-08	0.00161895	0.000295965	5.58174e-08	0.00128269	0.000247935	2.73464e-07	0.00110175	0.000215111	3.57939e-07	0.00097698	0.000190623	3.51655e-07	0.000929619	0.000187955	8.77394e-07	chr8	8146129
cg16241867	-0.002001	0.00643333	0.755832	-0.00284249	0.00184509	0.123713	-0.000233363	0.000486404	0.631486	-0.000284181	0.000252935	0.26146	-0.000244711	0.00012419	0.0490408	-0.000271571	7.52023e-05	0.000318696	-0.0002704	6.2778e-05	1.80264e-05	-0.000250292	5.43809e-05	4.6654e-06	-0.000206582	4.82344e-05	2.00829e-05	-0.000203147	4.75157e-05	2.07605e-05	chr19	14074162
cg16790291	-0.00186499	0.0151499	0.902049	-0.00360461	0.00434972	0.407457	-0.00141889	0.00114516	0.215601	-0.00126854	0.000594777	0.0331645	-0.000687218	0.00029241	0.0189421	-0.000664279	0.000177035	0.000184519	-0.000616935	0.000147922	3.27887e-05	-0.00051732	0.000128341	5.94606e-05	-0.000428806	0.000113783	0.000172979	-0.000426899	0.000112095	0.000147728	chr4	122685675
cg17081261	0.0151524	0.011727	0.196599	0.00216834	0.00336777	0.519808	-0.000947763	0.000886815	0.28543	-0.0012272	0.000460188	0.00777287	-0.000672608	0.000226162	0.00300425	-0.000499191	0.000137231	0.000288103	-0.000469416	0.000114605	4.51685e-05	-0.000350942	9.96172e-05	0.000444593	-0.000327387	8.81867e-05	0.0002157	-0.000316223	8.69068e-05	0.000286957	chr3	75833811
cg17459431	0.00413835	0.00412143	0.315551	0.0014642	0.00118324	0.216187	0.000536969	0.000311388	0.0849138	0.000206785	0.000162106	0.202365	0.000294638	7.92763e-05	0.000212217	0.000214603	4.80549e-05	8.81122e-06	0.000174119	4.02093e-05	1.62658e-05	0.00015161	3.48936e-05	1.52376e-05	0.000123509	3.09446e-05	7.01284e-05	0.000120388	3.0489e-05	8.36837e-05	chr1	233750313
cg17907520	-0.0238183	0.0111033	0.0321616	-0.00839927	0.00318512	0.00848286	-0.00289876	0.000836638	0.000551402	-0.00168328	0.000434739	0.000114423	-0.000863991	0.000213593	5.60144e-05	-0.000680524	0.000129205	1.67106e-07	-0.000528409	0.00010831	1.22755e-06	-0.000437112	9.40376e-05	3.75813e-06	-0.000426718	8.30854e-05	3.32656e-07	-0.000425186	8.18308e-05	2.43195e-07	chr15	31680189
cg17947461	-0.000244443	0.00857693	0.977269	-0.00037612	0.00246123	0.878571	-0.00180956	0.000646206	0.00519626	-0.00117384	0.000335371	0.000483895	-0.000735718	0.000164326	8.36211e-06	-0.000466965	9.9774e-05	3.22699e-06	-0.000386863	8.35409e-05	4.08232e-06	-0.000330136	7.2468e-05	5.81451e-06	-0.000306581	6.41504e-05	2.00261e-06	-0.000301433	6.31827e-05	2.08505e-06	chr1	87797169
cg18786515	-0.00860327	0.0104877	0.412213	-0.00549531	0.0030096	0.0681356	-0.00227969	0.000791387	0.00404683	-0.000730318	0.000412571	0.0769803	-0.000341396	0.000202872	0.0926972	-0.000386616	0.000122952	0.00170919	-0.000419103	0.000102576	4.7162e-05	-0.000384191	8.89025e-05	1.69191e-05	-0.000330952	7.87967e-05	2.88699e-05	-0.000329419	7.76011e-05	2.37238e-05	chr8	10207915
cg19392831	-0.00994824	0.0094372	0.292048	-0.00390797	0.00270935	0.149478	-0.00151346	0.000712676	0.0339268	-0.0011392	0.000369231	0.00208472	-0.000457611	0.000182072	0.0121028	-0.000473495	0.000110069	1.84677e-05	-0.000388055	9.21338e-05	2.74258e-05	-0.000315918	8.00437e-05	8.42861e-05	-0.000299876	7.08553e-05	2.50928e-05	-0.000289913	6.98147e-05	3.54486e-05	chr10	120355756
cg19881050	-0.00399386	0.00561085	0.476735	-0.000729981	0.00161089	0.650528	-0.000733553	0.00042381	0.0837624	-0.000305883	0.000220557	0.165767	-0.000405745	0.000107858	0.000177675	-0.000252738	6.55249e-05	0.000121472	-0.000227415	5.47808e-05	3.56371e-05	-0.000194604	4.75204e-05	4.53174e-05	-0.000166118	4.21293e-05	8.56014e-05	-0.000158416	4.15193e-05	0.000143584	chr20	32700182
cg20297566	0.00736009	0.00669953	0.272187	0.00198014	0.00192336	0.303464	-0.000135985	0.000507025	0.788595	-0.000179391	0.000263659	0.496402	-0.000340698	0.00012927	0.00851959	-0.000281351	7.83907e-05	0.000346647	-0.000268936	6.54782e-05	4.30428e-05	-0.000234613	5.67865e-05	3.88112e-05	-0.000225223	5.02393e-05	8.141e-06	-0.00021618	4.95102e-05	1.38393e-05	chr3	99979976
cg21545902	-0.0060693	0.00745831	0.415959	-0.00315758	0.00213885	0.140154	-0.001206	0.000562786	0.0323413	-0.000635669	0.000292211	0.029817	-0.000621722	0.000143044	1.51395e-05	-0.000395379	8.67105e-05	5.70304e-06	-0.000340727	7.26058e-05	3.03818e-06	-0.000281941	6.3036e-05	8.53624e-06	-0.000262215	5.58228e-05	2.9741e-06	-0.000257938	5.49966e-05	3.07843e-06	chr13	33590083
cg21775007	0.0105275	0.0239752	0.660678	-0.0178607	0.00684394	0.00918648	-0.0107392	0.00178347	2.36137e-09	-0.00458296	0.000932956	1.03841e-06	-0.00259723	0.000457055	1.7039e-08	-0.00135277	0.000278902	1.41238e-06	-0.00103014	0.000233817	1.15862e-05	-0.000693638	0.000203546	0.000678968	-0.000601218	0.000180349	0.000886103	-0.000606088	0.000177612	0.000667597	chr8	11205619
cg22488891	0.0221137	0.0173637	0.203093	0.010736	0.00498102	0.0313506	0.00359426	0.00130956	0.00615788	0.0015925	0.000681035	0.0195498	0.00119677	0.000334318	0.000359139	0.000865426	0.000202609	2.11255e-05	0.000694354	0.000169777	4.63634e-05	0.000531175	0.000147525	0.000331865	0.000454109	0.000130719	0.000533104	0.000427558	0.000128825	0.00093371	chr13	40762452
cg24146685	0.00530299	0.0071378	0.457675	0.00154648	0.0020493	0.450629	0.00108124	0.000538612	0.0449479	0.000720855	0.000280014	0.0101743	0.000543029	0.000137009	7.86964e-05	0.000360531	8.32506e-05	1.62408e-05	0.000296746	6.96727e-05	2.22978e-05	0.000226543	6.05088e-05	0.000190639	0.000197125	5.36332e-05	0.000249054	0.00019294	5.28221e-05	0.000271946	chr7	100845372
cg24267699	0.0137364	0.0140909	0.329856	-0.000991343	0.00404736	0.806553	0.000827825	0.00106577	0.437481	-0.000311153	0.000554482	0.574804	-0.0007274	0.000271701	0.00753576	-0.00063182	0.000164605	0.000130987	-0.000608598	0.000137403	1.04102e-05	-0.000498539	0.000119304	3.16713e-05	-0.000472962	0.000105602	8.30278e-06	-0.000457458	0.000104068	1.21224e-05	chr9	136151359
cg24578853	-0.00883643	0.00715505	0.2171	-0.00174132	0.00205466	0.396906	-0.00141961	0.000539624	0.00864072	-0.000490356	0.00028123	0.0815099	-0.000384302	0.000137979	0.00544222	-0.000301851	8.36936e-05	0.000324314	-0.000285721	6.99154e-05	4.6984e-05	-0.000231482	6.06923e-05	0.000144423	-0.000202714	5.37671e-05	0.000171886	-0.000199135	5.29663e-05	0.000179212	chr6	30710755
cg24591300	-0.00449611	0.0120094	0.708192	-0.00398588	0.00344909	0.248087	-0.00165467	0.000907524	0.0685354	-0.00070437	0.000472403	0.136242	-0.000944451	0.000230778	4.58416e-05	-0.00060935	0.000140133	1.50049e-05	-0.000502582	0.000117196	1.95994e-05	-0.000421485	0.000101702	3.6733e-05	-0.00037498	9.01099e-05	3.41349e-05	-0.000357466	8.88236e-05	6.10682e-05	chr10	100993025
cg24931632	0.00247201	0.00650177	0.703867	-0.00221186	0.00186538	0.235983	-0.00158321	0.000489262	0.00124915	-0.000681086	0.00025472	0.00761094	-0.000594483	0.00012444	2.02055e-06	-0.00031879	7.57703e-05	2.79735e-05	-0.000261251	6.33437e-05	4.00164e-05	-0.00021015	5.50558e-05	0.0001427	-0.000202977	4.87415e-05	3.36966e-05	-0.000199376	4.8025e-05	3.56139e-05	chr1	47899667
cg26067897	-0.00146406	0.00501695	0.770477	0.000170027	0.00144102	0.906096	-0.000486171	0.000379104	0.199968	-0.000386226	0.000197053	0.0502497	-0.000362843	9.64979e-05	0.000178893	-0.000270083	5.84784e-05	4.32722e-06	-0.000226488	4.8921e-05	4.10485e-06	-0.000214222	4.23558e-05	4.97905e-07	-0.000175799	3.75866e-05	3.27455e-06	-0.000171364	3.70322e-05	4.1484e-06	chr5	41904347
cg26494252	-0.0068533	0.0092218	0.457544	-0.00190076	0.00264916	0.473222	-0.000767501	0.000697468	0.271397	-0.000767251	0.000362169	0.0343603	-0.000548921	0.000177764	0.00206678	-0.000433225	0.00010768	6.13763e-05	-0.000375299	9.00124e-05	3.29698e-05	-0.00031313	7.81075e-05	6.51506e-05	-0.000258841	6.9228e-05	0.000194426	-0.000253131	6.82435e-05	0.000218405	chr19	15083916
cg26961103	0.0113425	0.0109988	0.302656	0.00492012	0.00315835	0.119569	0.00179607	0.000831479	0.0309838	0.00175253	0.000430206	4.96387e-05	0.00108475	0.000210646	3.09692e-07	0.000615968	0.000128251	1.78349e-06	0.000550484	0.000107154	3.3023e-07	0.000454403	9.30413e-05	1.19621e-06	0.000414285	8.23744e-05	5.75594e-07	0.000401099	8.1174e-05	8.98479e-07	chrX	139865953
cg27411982	-0.000641129	0.0125799	0.959363	-0.00576428	0.00360712	0.110327	-0.00619327	0.000932423	4.87826e-11	-0.00245265	0.000489299	6.26676e-07	-0.00124419	0.000240445	2.72023e-07	-0.000837393	0.0001457	1.17671e-08	-0.000658822	0.000122102	8.37795e-08	-0.000528784	0.000106142	7.32303e-07	-0.000464486	9.40543e-05	9.10896e-07	-0.000445049	9.26982e-05	1.79914e-06	chr8	10470053

## Sheet: Table S11
GWAS region	ProbeID	Bayesian co-localisation with mQTL								chr	pos	Gene Annotation
		nsnps	PP.H0.abf	PP.H1.abf	PP.H2.abf	PP.H3.abf	PP.H4.abf	PP3 +PP4	PP4/PP3			UCSC_RefGene_Name	UCSC_RefGene_Group
1	cg18464649	68793	1.20728e-25	0.000175473	6.87893e-22	0.999822	2.33568e-06	0.999825	2.3361e-06	chr20	21491781	NKX2-2	3'UTR
1	cg26861732	68793	1.32128e-15	7.16421e-05	7.52848e-12	0.407616	0.592312	0.999928	1.45311	chr20	21372126
1	cg04219410	68793	2.2917e-12	5.18346e-05	1.30578e-08	0.294642	0.705306	0.999948	2.39377	chr20	21106687	PLK1S1;PLK1S1;PLK1S1;PLK1S1;PLK1S1;PLK1S1	1stExon;5'UTR;5'UTR;5'UTR;1stExon;1stExon
1	cg15485560	68793	3.04542e-10	0.000175453	1.73524e-06	0.999713	0.000110034	0.999823	0.000110065	chr20	21000369
1	cg00239420	68793	3.95906e-08	7.25323e-05	0.000225582	0.412693	0.587009	0.999702	1.42238	chr20	21371672
1	cg00423704	68793	1.57767e-05	0.000157523	0.0898938	0.897536	0.0123966	0.909933	0.0138118	chr20	21077665
1	cg17651959	68793	7.22913e-06	0.00016257	0.0411908	0.926274	0.0323658	0.958639	0.034942	chr20	21498100
1	cg01798261	68793	1.13282e-07	3.75912e-05	0.000645466	0.213404	0.785913	0.999317	3.68274	chr20	21378495	NKX2-4	TSS1500
1	cg24651941	68793	7.29558e-06	0.00016778	0.0415694	0.955988	0.00226786	0.958256	0.00237226	chr20	21281599
1	cg09255154	68793	1.09447e-05	0.00016188	0.0623617	0.922361	0.0151047	0.937466	0.0163761	chr20	21000809
1	cg03916909	68793	7.11164e-06	0.00016666	0.0405213	0.949599	0.00970568	0.959305	0.0102208	chr20	21490238
1	cg25894201	68793	7.23893e-06	0.000167937	0.0412466	0.956884	0.00169391	0.958578	0.00177024	chr20	21106495	PLK1S1;PLK1S1;PLK1S1	TSS200;TSS200;TSS200
1	cg19709468	68793	9.69734e-06	0.000164916	0.0552543	0.939668	0.00490353	0.944571	0.00521837	chr20	21082942
1	cg23258585	68793	1.15733e-05	0.000163515	0.0659435	0.931688	0.0021933	0.933881	0.00235411	chr20	21483913
1	cg10537421	68793	1.15487e-05	0.000163536	0.0658033	0.931807	0.00221473	0.934022	0.00237681	chr20	21083685
1	cg14721981	68793	5.33062e-06	6.75338e-05	0.0303732	0.384214	0.58534	0.969554	1.52347	chr20	21381070
1	cg12910561	68793	9.02932e-06	0.000166016	0.051448	0.945939	0.00243816	0.948377	0.0025775	chr20	21081216
1	cg13679837	68793	7.95745e-06	0.000167232	0.0453406	0.952865	0.0016196	0.954484	0.00169971	chr20	21283918	XRN2	TSS200
1	cg26827893	68793	2.13421e-05	0.000150777	0.121605	0.85909	0.0191333	0.878223	0.0222716	chr20	21105829	PLK1S1;PLK1S1;PLK1S1	TSS1500;TSS1500;TSS1500
1	cg07091779	68793	2.17857e-05	0.000152774	0.124132	0.870481	0.00521265	0.875693	0.00598824	chr20	21081751
1	cg27650906	68793	1.85045e-05	0.000156393	0.105437	0.891107	0.00328114	0.894388	0.00368209	chr20	21372807
1	cg11651285	68793	1.80398e-05	0.000156828	0.102788	0.893585	0.00345193	0.897037	0.00386301	chr20	21494762	NKX2-2	TSS200
1	cg02290791	68793	2.46648e-05	0.000149837	0.140537	0.853748	0.00554015	0.859288	0.00648921	chr20	21085983
1	cg21409881	68793	2.20431e-05	0.000150636	0.125599	0.858293	0.0159354	0.874228	0.0185664	chr20	21494831	NKX2-2	TSS200
1	cg25910466	68793	1.87967e-05	0.00015579	0.107101	0.887671	0.00505368	0.892724	0.00569319	chr20	21283998	XRN2;XRN2	5'UTR;1stExon
1	cg11667020	68793	2.76661e-05	0.000146113	0.157638	0.832522	0.00966574	0.842188	0.0116102	chr20	21378045	NKX2-4;NKX2-4	5'UTR;1stExon
1	cg26156448	68793	1.8438e-05	0.000156443	0.105058	0.891392	0.00337529	0.894768	0.00378654	chr20	21378200	NKX2-4	TSS200
1	cg16731811	68793	2.62883e-05	0.000148106	0.149788	0.843883	0.00615505	0.850038	0.00729373	chr20	21085004
1	cg06178563	68793	1.6918e-05	0.000157704	0.0963969	0.898575	0.00485383	0.903428	0.0054017	chr20	21494712	NKX2-2	TSS200
1	cg22474464	68793	2.34086e-05	0.000151292	0.13338	0.86204	0.00440553	0.866446	0.00511058	chr20	21492914	NKX2-2	Body
1	cg03133868	68793	2.25321e-05	0.00015198	0.128385	0.865962	0.00547836	0.87144	0.00632633	chr20	21492558	NKX2-2	3'UTR
1	cg22204479	68793	2.82493e-05	0.000145815	0.160961	0.83083	0.00803444	0.838864	0.00967038	chr20	21378227	NKX2-4	TSS200
1	cg15404858	68793	2.72382e-05	0.000146841	0.1552	0.836676	0.00794969	0.844626	0.00950152	chr20	21495476	NKX2-2	TSS1500
1	cg16524928	68793	2.47549e-05	0.000149791	0.14105	0.853488	0.00528702	0.858775	0.0061946	chr20	21494679	NKX2-2	TSS200
1	cg23408114	68793	2.13166e-05	0.000149793	0.12146	0.853479	0.0248903	0.878369	0.0291634	chr20	21378278	NKX2-4	TSS1500
1	cg13989102	68793	2.39965e-05	0.000148713	0.136729	0.847334	0.0157641	0.863098	0.0186044	chr20	21086061
1	cg08183724	68793	2.51035e-05	0.000149308	0.143037	0.850734	0.00605469	0.856789	0.00711702	chr20	21497429
1	cg17658244	68793	2.31607e-05	0.000151469	0.131967	0.86305	0.0048085	0.867858	0.00557152	chr20	21170099	PLK1S1;PLK1S1;PLK1S1	Body;Body;Body
1	cg16683770	68793	2.64628e-05	0.000148055	0.150782	0.843592	0.00545197	0.849044	0.00646281	chr20	21000992
1	cg24863056	68793	2.80149e-05	0.000146291	0.159626	0.833544	0.00665603	0.8402	0.00798521	chr20	21106487	PLK1S1;PLK1S1;PLK1S1	TSS200;TSS200;TSS200
1	cg22682811	68793	5.90415e-06	6.15089e-05	0.0336412	0.349854	0.616437	0.966291	1.76198	chr20	21372462
1	cg25881804	68793	1.6959e-05	0.000154832	0.0966304	0.882196	0.0210014	0.903198	0.0238058	chr20	21081901
1	cg23695133	68793	2.35596e-05	0.000151081	0.13424	0.860837	0.00474889	0.865585	0.00551659	chr20	21087075
1	cg06051581	68793	1.2176e-05	9.31592e-05	0.0693771	0.53041	0.400108	0.930518	0.754336	chr20	21368840	XRN2	Body
1	cg11133732	68793	2.56804e-05	0.000148852	0.146324	0.848137	0.00536426	0.853502	0.00632476	chr20	21489870
1	cg11574758	68793	2.39292e-05	0.000150721	0.136346	0.858788	0.00469125	0.86348	0.00546264	chr20	21107113	PLK1S1;PLK1S1;PLK1S1	Body;5'UTR;5'UTR
1	cg06624291	68793	2.28034e-05	0.000151762	0.129931	0.864715	0.00517949	0.869895	0.00598983	chr20	21494689	NKX2-2	TSS200
1	cg26675097	68793	2.64879e-05	0.000147609	0.150925	0.841051	0.00784967	0.848901	0.00933316	chr20	21083737
1	cg14830485	68793	2.72901e-05	0.000146436	0.155496	0.834364	0.00996649	0.84433	0.011945	chr20	21070832
1	cg01481159	68793	1.91919e-05	0.000133071	0.109353	0.758093	0.132401	0.890494	0.17465	chr20	21489196
1	cg23913995	68793	2.23158e-05	0.000152377	0.127153	0.868219	0.00445294	0.872672	0.00512883	chr20	21490665
1	cg09048500	68793	2.34164e-05	0.000150324	0.133424	0.856521	0.00988146	0.866402	0.0115367	chr20	21085073
1	cg24236591	68793	2.29635e-05	0.000148567	0.130843	0.846498	0.0224876	0.868985	0.0265655	chr20	21082729
1	cg09698166	68793	2.50875e-05	0.000149292	0.142946	0.850643	0.00623726	0.85688	0.0073324	chr20	21106763	PLK1S1;PLK1S1;PLK1S1;PLK1S1;PLK1S1	1stExon;5'UTR;5'UTR;1stExon;1stExon
1	cg03543893	68793	2.16532e-05	0.000149984	0.123378	0.854571	0.0218796	0.876451	0.025603	chr20	21080692
1	cg04117372	68793	2.33933e-05	0.000150797	0.133292	0.859216	0.00731743	0.866534	0.0085164	chr20	21083514
1	cg07247419	68793	2.92125e-05	0.000145304	0.16645	0.82792	0.00545624	0.833376	0.0065903	chr20	21376484	NKX2-4	3'UTR
1	cg27394046	68793	1.83669e-05	0.000122281	0.104653	0.696545	0.198662	0.895207	0.285211	chr20	21283521	XRN2	TSS1500
1	cg04792330	68793	2.17863e-05	0.000152878	0.124136	0.871079	0.00461039	0.875689	0.00529273	chr20	21001266
1	cg10076071	68793	2.66032e-05	0.000147967	0.151582	0.843093	0.00515079	0.848243	0.0061094	chr20	21284343	XRN2	Body
1	cg01117456	68793	2.61847e-05	0.000148052	0.149197	0.843576	0.00705278	0.850629	0.00836057	chr20	21103366
1	cg22676401	68793	2.59752e-05	0.000142016	0.148004	0.809147	0.0426815	0.851828	0.0527488	chr20	21496507
1	cg09577115	68793	2.22111e-05	0.000152054	0.126556	0.866381	0.00688877	0.873269	0.0079512	chr20	21497180
1	cg00105628	68793	2.53689e-05	0.000149194	0.144549	0.850083	0.00519382	0.855277	0.00610978	chr20	21087165
1	cg19635327	68793	2.75187e-05	0.000141126	0.156798	0.80408	0.0389531	0.843033	0.0484444	chr20	21371547
1	cg21200656	68793	2.42918e-05	0.000150302	0.138412	0.856401	0.00501309	0.861414	0.00585368	chr20	21378072	NKX2-4	TSS200
1	cg17737621	68793	2.75332e-05	0.000146917	0.156881	0.837111	0.00583329	0.842944	0.00696835	chr20	21372480
1	cg14262681	68793	2.49483e-05	0.000149548	0.142152	0.852103	0.00557	0.857673	0.00653677	chr20	21084420
1	cg08755224	68793	2.33705e-05	0.000149278	0.133163	0.850551	0.0161142	0.866665	0.0189456	chr20	21001116
1	cg03154931	68793	3.01907e-05	0.000144165	0.172023	0.82143	0.00637279	0.827803	0.00775817	chr20	21086103
1	cg10498361	68793	2.92816e-05	0.000145066	0.166843	0.826563	0.00641945	0.832982	0.00776643	chr20	21284574	XRN2	Body
1	cg18486630	68793	2.86181e-05	0.000145944	0.163062	0.831569	0.00519443	0.836763	0.00624654	chr20	21283939	XRN2	TSS200
1	cg21231458	68793	1.89035e-05	0.000155528	0.10771	0.886172	0.00594346	0.892115	0.00670689	chr20	21485933
1	cg22329423	68793	2.35928e-05	0.000151023	0.134429	0.860507	0.00488914	0.865397	0.0056817	chr20	21490572
1	cg10232735	68793	2.55904e-05	0.000148815	0.145811	0.847926	0.00608881	0.854015	0.00718083	chr20	21089939
1	cg03542322	68793	2.78254e-05	0.00014667	0.158546	0.8357	0.00557944	0.84128	0.00667636	chr20	21227215	PLK1S1;PLK1S1;PLK1S1	3'UTR;3'UTR;3'UTR
1	cg00260802	68793	2.48469e-05	0.000148452	0.141575	0.845852	0.0124005	0.858252	0.0146603	chr20	21372203
1	cg20043466	68793	2.91732e-05	0.000139853	0.166226	0.796827	0.0367782	0.833605	0.0461558	chr20	21106097	PLK1S1;PLK1S1;PLK1S1	TSS1500;TSS1500;TSS1500
1	cg01513392	68793	1.63469e-05	0.00010695	0.0931428	0.609094	0.29764	0.906734	0.488661	chr20	21488198
1	cg19302555	68793	2.47383e-05	0.000149824	0.140956	0.853672	0.00519722	0.85887	0.00608807	chr20	21283637	XRN2	TSS1500
1	cg05227131	68793	2.78176e-05	0.000146655	0.158501	0.835619	0.00570517	0.841324	0.00682747	chr20	21378220	NKX2-4	TSS200
1	cg13880779	68793	2.21562e-05	0.00015208	0.126243	0.866527	0.00705517	0.873582	0.00814189	chr20	21376337	NKX2-4	3'UTR
1	cg18185971	68793	2.4209e-05	0.000149999	0.13794	0.854668	0.00721705	0.861885	0.00844427	chr20	21110832	PLK1S1;PLK1S1;PLK1S1	Body;5'UTR;5'UTR
1	cg17379886	68793	2.61771e-05	0.000148092	0.149154	0.843804	0.00686759	0.850672	0.00813885	chr20	21490515
1	cg18736063	68793	2.46004e-05	0.000149796	0.14017	0.853513	0.00614283	0.859655	0.00719711	chr20	21378560	NKX2-4	TSS1500
1	cg20042639	68793	2.4671e-05	0.0001495	0.140572	0.851826	0.00742731	0.859254	0.00871928	chr20	21083097
1	cg21200408	68793	3.01103e-05	0.000143309	0.171565	0.816547	0.0117145	0.828262	0.0143464	chr20	21378211	NKX2-4	TSS200
1	cg24167567	68793	2.90186e-05	0.000144656	0.165345	0.824223	0.0102584	0.834482	0.0124461	chr20	21283808	XRN2	TSS200
1	cg18141888	68793	3.05011e-05	0.000143493	0.173792	0.817596	0.00843806	0.826034	0.0103206	chr20	21487412
1	cg09665325	68793	2.84992e-05	0.000145972	0.162385	0.831728	0.00571229	0.83744	0.00686798	chr20	21283188	XRN2	TSS1500
1	cg17764008	68793	2.73624e-05	0.000147251	0.155908	0.839014	0.0049034	0.843917	0.00584424	chr20	21283787	XRN2	TSS200
1	cg23666170	68793	1.73332e-05	0.000104383	0.0987626	0.594456	0.306659	0.901116	0.515865	chr20	21105995	PLK1S1;PLK1S1;PLK1S1	TSS1500;TSS1500;TSS1500
1	cg20049415	68793	2.97374e-05	0.000144662	0.16944	0.824261	0.00612436	0.830385	0.00743012	chr20	21377671	NKX2-4	1stExon
1	cg06908862	68793	2.67022e-05	0.00014776	0.152146	0.841916	0.00576345	0.847679	0.00684563	chr20	21495363	NKX2-2	TSS1500
1	cg21923621	68793	2.66453e-05	0.000147771	0.151822	0.841979	0.00602512	0.848004	0.0071559	chr20	21106966	PLK1S1;PLK1S1;PLK1S1	Body;5'UTR;5'UTR
1	cg27147819	68793	3.13025e-05	0.000142936	0.178358	0.814428	0.00703949	0.821468	0.00864347	chr20	21378074	NKX2-4	TSS200
1	cg09593184	68793	2.61022e-05	0.00014849	0.148727	0.846075	0.00502246	0.851098	0.00593618	chr20	21082272
1	cg03268463	68793	2.82764e-05	0.000146299	0.161115	0.83359	0.00511987	0.83871	0.00614196	chr20	21485641
1	cg01051546	68793	2.92061e-05	0.000144476	0.166413	0.823198	0.0102152	0.833414	0.0124092	chr20	21106548	PLK1S1;PLK1S1;PLK1S1	TSS200;TSS200;TSS200
1	cg02829680	68793	2.91596e-05	0.000145386	0.166148	0.828389	0.00528894	0.833678	0.00638461	chr20	21086336
1	cg11897831	68793	2.6282e-05	0.000148213	0.149752	0.844493	0.0055805	0.850074	0.00660811	chr20	21106483	PLK1S1;PLK1S1;PLK1S1	TSS200;TSS200;TSS200
1	cg20066627	68793	3.00108e-05	0.000143367	0.170998	0.816879	0.0119492	0.828828	0.0146279	chr20	21496713
1	cg02840331	68793	2.67112e-05	0.000147931	0.152197	0.842888	0.00473985	0.847628	0.00562334	chr20	21086763
1	cg24557743	68793	2.72807e-05	0.000147304	0.155442	0.839314	0.0050694	0.844383	0.00603993	chr20	21088291
1	cg06287318	68793	3.00308e-05	0.000144311	0.171112	0.822258	0.00645577	0.828714	0.00785127	chr20	21496129	NKX2-2	TSS1500
1	cg17029168	68793	2.84653e-05	0.000145527	0.162192	0.82919	0.00844417	0.837634	0.0101836	chr20	21494547	NKX2-2;NKX2-2	5'UTR;1stExon
1	cg22265644	68793	2.73382e-05	0.000147104	0.15577	0.838175	0.00588093	0.844056	0.00701635	chr20	21494716	NKX2-2	TSS200
1	cg07070391	68793	2.80111e-05	0.000145985	0.159604	0.831798	0.00842374	0.840222	0.0101271	chr20	21494748	NKX2-2	TSS200
1	cg16390060	68793	2.85903e-05	0.000145593	0.162904	0.829562	0.00735976	0.836922	0.00887186	chr20	21494084	NKX2-2	1stExon
1	cg15471501	68793	2.98135e-05	0.00014465	0.169874	0.824196	0.00575587	0.829952	0.00698362	chr20	21084133
1	cg26917625	68793	2.70579e-05	0.000147196	0.154173	0.838697	0.0069564	0.845653	0.0082943	chr20	21284349	XRN2	Body
1	cg26784011	68793	2.89673e-05	0.000145522	0.165052	0.829164	0.00560972	0.834773	0.00676552	chr20	21497842
1	cg14522873	68793	2.96137e-05	0.000140921	0.168735	0.802922	0.0281723	0.831094	0.0350872	chr20	21283801	XRN2	TSS200
1	cg01397679	68793	2.9917e-05	0.000144329	0.170464	0.822365	0.0069972	0.829362	0.00850863	chr20	21493101	NKX2-2	Body
2	cg10657228	192758	4.67291e-232	0.00736828	6.29341e-230	0.99235	0.000281768	0.992632	0.00028394	chr8	10386222	T-SP1	Body
2	cg02525722	192758	1.91228e-198	0.0073682	2.57543e-196	0.992339	0.000292492	0.992632	0.00029475	chr8	10404760
2	cg19847130	192758	1.04108e-178	0.00728583	1.40211e-176	0.981235	0.0114787	0.992714	0.0116982	chr8	10466454	RP1L1	Body
2	cg16970850	192758	1.32512e-141	0.00736891	1.78466e-139	0.992436	0.000195384	0.992631	0.000196873	chr8	10623534	PINX1	Body
2	cg20449619	192758	2.31432e-101	0.00711941	3.11689e-99	0.958799	0.0340814	0.992881	0.0355459	chr8	10581784	SOX7	3'UTR
2	cg12837524	192758	1.88092e-89	0.00736477	2.53319e-87	0.991877	0.000758699	0.992635	0.000764912	chr8	10339477
2	cg01072821	192758	4.21459e-70	0.00736963	5.67616e-68	0.992532	9.82415e-05	0.99263	9.89807e-05	chr8	10382165	T-SP1	TSS1500
2	cg01601443	192758	2.97996e-55	0.0073608	4.01337e-53	0.991342	0.0012969	0.992639	0.00130823	chr8	10581988	SOX7	3'UTR
2	cg27411982	192758	6.26924e-55	0.00723734	8.44333e-53	0.974697	0.0180655	0.992763	0.0185345	chr8	10470053	RP1L1	Body
2	cg11302791	192758	5.67885e-39	0.00736513	7.64821e-37	0.991925	0.000709394	0.992635	0.000715169	chr8	10635419	PINX1	Body
2	cg00622658	192758	1.05697e-34	0.00736796	1.42352e-32	0.992308	0.000324524	0.992632	0.000327039	chr8	10469796	RP1L1	Body
2	cg00843634	192758	9.0982e-27	0.00736535	1.22533e-24	0.991955	0.000679726	0.992635	0.000685239	chr8	10584169	SOX7	Body
2	cg20009332	192758	4.86499e-24	0.00691593	6.5521e-22	0.931366	0.0617176	0.993084	0.0662657	chr8	10489118	RP1L1	5'UTR
2	cg20181426	192758	5.02348e-20	0.00734559	6.76556e-18	0.989291	0.00336359	0.992654	0.0034	chr8	10469310	RP1L1	Body
2	cg13601595	192758	1.52076e-17	0.00728674	2.04814e-15	0.981358	0.0113556	0.992713	0.0115713	chr8	10468038	RP1L1	Body
2	cg03145322	192758	1.22853e-15	0.00736832	1.65457e-13	0.992355	0.000276412	0.992632	0.000278542	chr8	10386846	T-SP1	Body
2	cg10764196	192758	1.96252e-17	0.00699616	2.6431e-15	0.942183	0.0508208	0.993004	0.0539394	chr8	10489270	RP1L1	5'UTR
2	cg22272840	192758	2.21456e-17	0.00656465	2.98254e-15	0.884009	0.109426	0.993435	0.123784	chr8	10586882	SOX7	Body
2	cg26158150	192758	4.21454e-16	0.00736711	5.67609e-14	0.992192	0.000440654	0.992633	0.000444122	chr8	10448863
2	cg14628260	192758	2.0855e-16	0.00736923	2.80872e-14	0.992479	0.000152016	0.992631	0.000153168	chr8	10449096
2	cg03790427	192758	3.83506e-15	0.00736921	5.16501e-13	0.992476	0.000155203	0.992631	0.000156379	chr8	10530123	C8orf74	TSS200
2	cg16847396	192758	2.54019e-14	0.00733343	3.42109e-12	0.987652	0.00501471	0.992667	0.00507741	chr8	10489236	RP1L1	5'UTR
2	cg14992524	192758	6.39045e-14	0.00679135	8.60658e-12	0.914572	0.0786371	0.993209	0.0859824	chr8	10586135	SOX7	Body
2	cg08833675	192758	2.2969e-14	0.00658566	3.09344e-12	0.886841	0.106573	0.993414	0.120171	chr8	10586790	SOX7	Body
2	cg20671920	192758	6.90388e-13	0.00736952	9.29806e-11	0.992518	0.000112736	0.99263	0.000113586	chr8	10586678	SOX7	Body
2	cg26288502	192758	4.75566e-13	0.00736951	6.40487e-11	0.992516	0.00011484	0.99263	0.000115706	chr8	10421582
2	cg20845970	192758	2.34961e-12	0.00736576	3.16442e-10	0.992011	0.000623185	0.992634	0.000628204	chr8	10449024
2	cg00870242	192758	2.94651e-11	0.00736848	3.96832e-09	0.992378	0.00025382	0.992632	0.00025577	chr8	10530148	C8orf74;C8orf74	1stExon;5'UTR
2	cg04057858	192758	1.12645e-10	0.00727674	1.51709e-08	0.980009	0.0127144	0.992723	0.0129738	chr8	10383763	T-SP1	Body
2	cg05938889	192758	2.76478e-08	0.00736829	3.72357e-06	0.992352	0.000276198	0.992628	0.000278327	chr8	10583827	SOX7	Body
2	cg23885809	192758	3.49144e-09	0.00736972	4.70223e-07	0.992544	8.5341e-05	0.99263	8.59821e-05	chr8	10469370	RP1L1	Body
2	cg07935657	192758	1.03128e-08	0.00711654	1.38891e-06	0.958413	0.0344694	0.992882	0.0359651	chr8	10622805
2	cg01619129	192758	3.92698e-10	0.00669831	5.28881e-08	0.902029	0.0912724	0.993302	0.101186	chr8	10697017	PINX1	Body
2	cg23883874	192758	7.79221e-09	0.00736958	1.04945e-06	0.992525	0.000104152	0.992629	0.000104936	chr8	10405415
2	cg01558037	192758	1.04483e-08	0.0065568	1.40716e-06	0.882951	0.11049	0.993442	0.125138	chr8	10772570	XKR6	Body
2	cg23996846	192758	2.324e-07	0.0073685	3.12994e-05	0.99238	0.000220424	0.9926	0.000222117	chr8	10383156	T-SP1	1stExon
2	cg11040268	192758	4.71624e-08	0.00732827	6.35177e-06	0.986957	0.00570849	0.992665	0.00578393	chr8	10447472
2	cg02608752	192758	5.35207e-07	0.0073675	7.2081e-05	0.992246	0.000314323	0.99256	0.00031678	chr8	10447774
2	cg19403029	192758	1.13745e-07	0.0071318	1.5319e-05	0.960469	0.032384	0.992853	0.0337168	chr8	10587055	SOX7	Body
2	cg24036517	192758	1.65083e-06	0.00725535	0.000222331	0.977126	0.0153949	0.992521	0.0157552	chr8	10585394	SOX7	Body
2	cg03593471	192758	8.72783e-06	0.0073565	0.00117545	0.990763	0.000696088	0.991459	0.000702577	chr8	10709415
2	cg20674701	192758	2.82161e-05	0.00730601	0.00380011	0.983959	0.00490636	0.988866	0.00498635	chr8	10591081
2	cg08601628	192758	0.000191194	0.00713299	0.0257498	0.960656	0.00627042	0.966926	0.00652723	chr8	10555466	C8orf74	Body
2	cg11489090	192758	0.00025876	0.00710268	0.0348495	0.956579	0.00121012	0.957789	0.00126505	chr8	10405250
2	cg09709472	192758	0.00032335	0.00701645	0.0435484	0.944963	0.00414884	0.949112	0.00439047	chr8	10586959	SOX7	Body
2	cg14733904	192758	0.000228331	0.00713363	0.0307514	0.960748	0.00113915	0.961887	0.00118569	chr8	10493808	RP1L1	5'UTR
2	cg01269314	192758	0.000127617	0.00687738	0.0171873	0.926187	0.0496205	0.975808	0.053575	chr8	10695457	PINX1	Body
2	cg07353006	192758	0.000190535	0.00717113	0.025661	0.965798	0.00117945	0.966977	0.00122122	chr8	10405104
2	cg00321901	192758	0.000286725	0.00696612	0.0386157	0.938172	0.0159592	0.954131	0.017011	chr8	10512459	RP1L1;RP1L1	1stExon;5'UTR
2	cg26101170	192758	0.000340797	0.00699393	0.0458981	0.941928	0.00483877	0.946767	0.00513709	chr8	10480545	RP1L1	Body
2	cg08056146	192758	0.000255761	0.00709677	0.0344456	0.955782	0.0024198	0.958202	0.00253175	chr8	10588013	SOX7;SOX7	1stExon;5'UTR
2	cg16277725	192758	0.000250039	0.00711143	0.033675	0.957757	0.00120668	0.958964	0.0012599	chr8	10786308	XKR6	Body
2	cg17329886	192758	0.00021512	0.00670984	0.0289721	0.903613	0.0604904	0.964103	0.0669428	chr8	10513629	RP1L1	TSS1500
2	cg00528016	192758	0.000339686	0.00700871	0.0457484	0.943922	0.00298138	0.946903	0.0031585	chr8	10469596	RP1L1	Body
2	cg21138131	192758	0.000249807	0.00710734	0.0336436	0.957206	0.0017933	0.958999	0.00187347	chr8	10466111	RP1L1	Body
2	cg17371911	192758	0.00039464	0.00695157	0.0531497	0.936225	0.00327937	0.939504	0.00350275	chr8	10683139	PINX1;MIR1322	Body;TSS200
2	cg07220366	192758	0.000175576	0.00718455	0.0236464	0.967605	0.00138894	0.968993	0.00143544	chr8	10405379
2	cg01652721	192758	0.000201275	0.00716111	0.0271074	0.964449	0.0010815	0.96553	0.00112136	chr8	10755161	XKR6	3'UTR
2	cg02563503	192758	0.000454593	0.00689679	0.061224	0.928848	0.0025764	0.931425	0.00277376	chr8	10591768
2	cg25377605	192758	0.000392186	0.00696298	0.0528192	0.937764	0.00206191	0.939826	0.00219875	chr8	10513717	RP1L1	TSS1500
2	cg26886855	192758	0.000379936	0.00697297	0.0511693	0.939108	0.00236995	0.941478	0.00252361	chr8	10694831	PINX1	Body
2	cg21997510	192758	0.000449163	0.00690482	0.0604927	0.929931	0.0022228	0.932153	0.00239029	chr8	10381792	T-SP1	TSS1500
2	cg16337566	192758	0.0002614	0.00681034	0.035205	0.917167	0.0405561	0.957723	0.0442189	chr8	10657514	PINX1	Body
2	cg05759166	192758	0.000321551	0.00701735	0.0433061	0.945084	0.00427107	0.949355	0.00451925	chr8	10452896
2	cg01580655	192758	0.000456563	0.00689275	0.0614893	0.928305	0.00285682	0.931161	0.00307746	chr8	10649960	PINX1	Body
2	cg18461678	192758	0.00036673	0.00695079	0.0493907	0.936117	0.00717496	0.943292	0.00766459	chr8	10472980	RP1L1	Body
2	cg05191264	192758	0.000340558	0.00701837	0.045866	0.945224	0.00155083	0.946775	0.0016407	chr8	10428285
2	cg13379339	192758	0.000414289	0.00693676	0.0557959	0.934232	0.00262111	0.936853	0.00280563	chr8	10717181
2	cg04800320	192758	0.000423076	0.00689985	0.0569793	0.929256	0.00644167	0.935698	0.00693208	chr8	10755899	XKR6	Body
2	cg09968391	192758	0.000273096	0.00706747	0.0367802	0.951834	0.00404486	0.955879	0.00424955	chr8	10591633
2	cg27655954	192758	0.000344402	0.00701425	0.0463836	0.944669	0.00158844	0.946258	0.00168147	chr8	10753160
2	cg26598540	192758	0.000371806	0.00698442	0.0500744	0.940651	0.00191836	0.942569	0.00203939	chr8	10753147
2	cg14631910	192758	0.000471286	0.00688299	0.0634722	0.926991	0.0021828	0.929173	0.00235471	chr8	10590511
2	cg22651416	192758	0.000399272	0.00693814	0.0537734	0.934416	0.00447339	0.938889	0.00478737	chr8	10643634	PINX1	Body
2	cg24998791	192758	0.000426378	0.00692226	0.0574241	0.932278	0.00294879	0.935227	0.00316299	chr8	10454100
2	cg09460231	192758	0.000343185	0.00689813	0.0462197	0.929013	0.0175256	0.946539	0.0188648	chr8	10736649
2	cg26075742	192758	0.000468714	0.00681743	0.0631258	0.918151	0.0114372	0.929588	0.0124568	chr8	10753237
2	cg17296220	192758	0.000415054	0.00693531	0.0558989	0.934036	0.00271428	0.936751	0.00290596	chr8	10621874
2	cg19806833	192758	0.000449992	0.00690208	0.0606043	0.929561	0.00248297	0.932044	0.00267112	chr8	10529501	C8orf74	TSS1500
2	cg17130474	192758	0.000414915	0.00693891	0.0558802	0.934522	0.00224392	0.936766	0.00240114	chr8	10622887	PINX1	3'UTR
2	cg14025978	192758	0.000406166	0.00694316	0.054702	0.935093	0.00285619	0.937949	0.00305445	chr8	10786150	XKR6	Body
2	cg16297818	192758	0.000464089	0.00677229	0.0625029	0.912065	0.0181959	0.930261	0.0199502	chr8	10447431
2	cg24188794	192758	0.00050164	0.00684686	0.0675603	0.922124	0.00296728	0.925091	0.00321788	chr8	10756091	XKR6	Body
2	cg02690648	192758	0.000505865	0.00684715	0.0681293	0.922163	0.0023549	0.924518	0.00255368	chr8	10683044	PINX1;MIR1322	Body;TSS200
2	cg25231776	192758	0.000432902	0.00692195	0.0583027	0.932238	0.00210447	0.934342	0.00225744	chr8	10480438	RP1L1	Body
2	cg26471982	192758	0.000370043	0.00697224	0.049837	0.939009	0.00381181	0.942821	0.00405939	chr8	10701153
2	cg04475298	192758	0.000431687	0.00692423	0.0581391	0.932544	0.00196084	0.934505	0.00210267	chr8	10697365	PINX1	TSS200
2	cg20685215	192758	0.000417127	0.00693425	0.0561781	0.933893	0.00257711	0.936471	0.00275953	chr8	10696571	PINX1	Body
2	cg02470287	192758	0.000310982	0.00704815	0.0418826	0.949235	0.00152328	0.950758	0.00160475	chr8	10823068	XKR6	Body
2	cg11603463	192758	0.000451614	0.00690459	0.0608228	0.929899	0.00192165	0.931821	0.00206652	chr8	10588486	SOX7	TSS1500
2	cg15816503	192758	0.000492329	0.00685791	0.0663063	0.923613	0.00273088	0.926343	0.00295674	chr8	10530053	C8orf74	TSS200
2	cg23539780	192758	0.000378447	0.00697206	0.0509688	0.938986	0.00269481	0.941681	0.00286992	chr8	10696689	PINX1	Body
2	cg08450085	192758	0.000464089	0.00689143	0.0625029	0.928127	0.0020141	0.930142	0.00217007	chr8	10621801
2	cg00291316	192758	0.000480205	0.00687142	0.0646733	0.925432	0.00254281	0.927975	0.0027477	chr8	10469891	RP1L1	Body
2	cg07233097	192758	0.000473753	0.00687721	0.0638045	0.926212	0.0026327	0.928845	0.00284243	chr8	10588040	SOX7	TSS200
2	cg21547283	192758	0.00046085	0.00689189	0.0620667	0.928189	0.00239147	0.930581	0.00257649	chr8	10573804
2	cg11044290	192758	0.000321927	0.00703499	0.0433568	0.947462	0.00182479	0.949286	0.00192598	chr8	10811255	XKR6	Body
2	cg04796828	192758	0.00036615	0.00698425	0.0493126	0.940627	0.00270991	0.943337	0.00288096	chr8	10452854
2	cg20213479	192758	0.000441671	0.00690882	0.0594836	0.930468	0.00269789	0.933166	0.0028995	chr8	10460029
2	cg10328831	192758	0.000448452	0.00690637	0.060397	0.930139	0.0021096	0.932248	0.00226805	chr8	10650046	PINX1	Body
2	cg07660671	192758	0.000504113	0.0068447	0.0678933	0.921832	0.00292557	0.924758	0.00317364	chr8	10586967	SOX7	Body
2	cg21814290	192758	0.000456818	0.00689068	0.0615236	0.928025	0.00310429	0.931129	0.00334505	chr8	10466918	RP1L1	Body
2	cg14228452	192758	0.000415902	0.00693564	0.0560132	0.934081	0.00255421	0.936635	0.00273447	chr8	10447876
2	cg17981470	192758	0.000381629	0.00697515	0.0513973	0.939403	0.00184339	0.941246	0.0019623	chr8	10470999	RP1L1	Body
2	cg14930838	192758	0.000498359	0.00685063	0.0671184	0.922632	0.00290103	0.925533	0.0031443	chr8	10459902
2	cg20781335	192758	0.000403538	0.00695103	0.054348	0.936154	0.00214356	0.938297	0.00228975	chr8	10466983	RP1L1	Body
2	cg20637438	192758	0.000405986	0.00694861	0.0546776	0.935828	0.00214011	0.937968	0.00228686	chr8	10771386	XKR6	Body
2	cg09031473	192758	0.000454376	0.00686075	0.0611947	0.923989	0.00750102	0.93149	0.00811808	chr8	10593133
2	cg02724490	192758	0.000413278	0.00693267	0.0556598	0.93368	0.00331422	0.936994	0.00354963	chr8	10488231	RP1L1	5'UTR
2	cg11108432	192758	0.000438315	0.00689992	0.0590317	0.929268	0.00436172	0.93363	0.00469372	chr8	10697698	PINX1	TSS1500
2	cg18420643	192758	0.000386877	0.00697008	0.0521041	0.93872	0.00181887	0.940539	0.00193761	chr8	10590503
2	cg06952801	192758	0.000376133	0.00698134	0.0506572	0.940236	0.00174934	0.941985	0.00186053	chr8	10460235
2	cg01131038	192758	0.000414871	0.00694068	0.0558743	0.934759	0.0020108	0.93677	0.00215114	chr8	10592118
2	cg16799111	192758	0.000426442	0.00688273	0.0574327	0.926949	0.00830905	0.935258	0.00896387	chr8	10589359	SOX7	TSS1500
2	cg04341324	192758	0.000388096	0.00696878	0.0522683	0.938545	0.00182981	0.940375	0.00194962	chr8	10590177
2	cg01384495	192758	0.000425828	0.0068465	0.0573499	0.922065	0.0133128	0.935378	0.014438	chr8	10536539	C8orf74	Body
2	cg24323548	192758	0.000484151	0.00686594	0.0652049	0.924693	0.00275171	0.927445	0.00297581	chr8	10467065	RP1L1	Body
2	cg07392860	192758	0.00039367	0.00696294	0.053019	0.937758	0.00186649	0.939624	0.00199037	chr8	10617394
2	cg15854181	192758	0.000475155	0.00688021	0.0639933	0.926616	0.00203522	0.928651	0.0021964	chr8	10617063
2	cg22008625	192758	0.000483741	0.0068619	0.0651496	0.924149	0.00335552	0.927505	0.00363093	chr8	10588386	SOX7	TSS1500
2	cg25083091	192758	0.000450202	0.00689622	0.0606326	0.928771	0.00325045	0.932021	0.00349974	chr8	10646690	PINX1	Body
2	cg24010903	192758	0.000400635	0.00694561	0.0539571	0.935422	0.00327432	0.938697	0.00350037	chr8	10386874	T-SP1	Body
2	cg01838497	192758	0.000423308	0.00664132	0.0570106	0.894404	0.0415211	0.935925	0.0464232	chr8	10512769	RP1L1	TSS200
2	cg21926804	192758	0.000439154	0.00688601	0.0591447	0.927393	0.00613683	0.93353	0.00661728	chr8	10555382	C8orf74	Body
2	cg22647929	192758	0.000402623	0.00693689	0.0542248	0.934248	0.00418811	0.938436	0.00448287	chr8	10583326	SOX7	Body
2	cg20858107	192758	0.000434056	0.00689717	0.0584581	0.928897	0.00531332	0.934211	0.00572003	chr8	10823238	XKR6	Body
2	cg17881513	192758	0.000418204	0.00693256	0.0563232	0.933665	0.00266085	0.936326	0.0028499	chr8	10717687
2	cg19044918	192758	0.000487585	0.00685504	0.0656673	0.923225	0.00376509	0.92699	0.00407819	chr8	10755744	XKR6	Body
2	cg24899626	192758	0.000464352	0.00688676	0.0625383	0.927497	0.00261331	0.930111	0.00281759	chr8	10512724	RP1L1	TSS200
2	cg10800250	192758	0.000379996	0.00697761	0.0511773	0.939734	0.00173148	0.941465	0.00184252	chr8	10470790	RP1L1	Body
2	cg24690731	192758	0.000387507	0.00696313	0.0521889	0.937783	0.00267763	0.94046	0.00285528	chr8	10589093	SOX7	TSS1500
2	cg23565663	192758	0.000494303	0.0068578	0.0665721	0.923597	0.00247898	0.926076	0.00268405	chr8	10621935
2	cg04843087	192758	0.000480017	0.00687513	0.0646481	0.925932	0.00206438	0.927997	0.00222952	chr8	10755969	XKR6	Body
2	cg02167149	192758	0.000478426	0.00685955	0.0644338	0.923832	0.0043965	0.928228	0.00475898	chr8	10683167	MIR1322;PINX1	TSS1500;Body
2	cg00014260	192758	0.000424667	0.00689744	0.0571936	0.928932	0.00655246	0.935484	0.00705376	chr8	10383071	T-SP1	TSS200
2	cg26027776	192758	0.000434723	0.00691215	0.0585479	0.930917	0.00318857	0.934105	0.00342519	chr8	10697540	PINX1	TSS1500
2	cg23584735	192758	0.000464516	0.00688529	0.0625604	0.9273	0.00278991	0.93009	0.00300864	chr8	10686021	PINX1	Body
2	cg05759421	192758	0.000466242	0.00688873	0.0627929	0.927763	0.00208888	0.929852	0.00225153	chr8	10447962
2	cg04413673	192758	0.000411243	0.00693581	0.0553856	0.934103	0.00316387	0.937267	0.00338707	chr8	10470278	RP1L1	Body
2	cg16497219	192758	0.000432731	0.00686048	0.0582797	0.92395	0.0104768	0.934427	0.0113392	chr8	10782111	XKR6	Body
2	cg20332679	192758	0.000430284	0.00690597	0.0579501	0.930083	0.0046304	0.934714	0.00497848	chr8	10683188	MIR1322;PINX1	TSS1500;Body
2	cg16742608	192758	0.000443478	0.00690576	0.0597271	0.930057	0.00286684	0.932924	0.00308243	chr8	10339449
2	cg25663892	192758	0.000461727	0.00689157	0.0621847	0.928145	0.00231694	0.930462	0.00249632	chr8	10553728	C8orf74	Body
2	cg02788718	192758	0.000445898	0.00689935	0.060053	0.929192	0.00340936	0.932602	0.00366916	chr8	10483120	RP1L1	5'UTR
2	cg13457217	192758	0.000427244	0.0069261	0.0575407	0.932796	0.00231007	0.935106	0.0024765	chr8	10683266	MIR1322;PINX1	TSS1500;Body
2	cg10121745	192758	0.000458879	0.00688268	0.0618012	0.926946	0.00391092	0.930857	0.00421914	chr8	10528696	C8orf74	TSS1500
2	cg02517488	192758	0.000492003	0.00686214	0.0662624	0.924182	0.00220144	0.926383	0.00238204	chr8	10470600	RP1L1	Body
2	cg14232358	192758	0.000476795	0.00687781	0.0642141	0.926293	0.00213868	0.928431	0.00230886	chr8	10698115	PINX1	TSS1500
2	cg12033043	192758	0.000421612	0.00692926	0.0567821	0.933222	0.00264538	0.935867	0.00283467	chr8	10696639	PINX1	Body
2	cg04317883	192758	0.000482326	0.00687239	0.064959	0.925562	0.00212393	0.927686	0.00229474	chr8	10697546	PINX1	TSS1500
2	cg23424800	192758	0.00040447	0.00620113	0.0544734	0.835057	0.103864	0.938921	0.12438	chr8	10529811	C8orf74	TSS1500
2	cg17886471	192758	0.000488765	0.00686415	0.0658262	0.924452	0.00236845	0.926821	0.002562	chr8	10339410
2	cg11821591	192758	0.000459146	0.00689372	0.0618372	0.928435	0.00237483	0.93081	0.00255788	chr8	10697633	PINX1	TSS1500
2	cg27100760	192758	0.000508574	0.00684545	0.0684942	0.921935	0.00221686	0.924152	0.00240458	chr8	10708248
2	cg03086235	192758	0.000442143	0.00690825	0.0595473	0.930392	0.00271064	0.933102	0.00291344	chr8	10586796	SOX7	Body
2	cg25398727	192758	0.000471991	0.00688067	0.0635672	0.926678	0.0024026	0.92908	0.00259271	chr8	10756220	XKR6	Body
2	cg14855657	192758	0.000438172	0.00691506	0.0590125	0.931309	0.00232483	0.933634	0.0024963	chr8	10587604	SOX7	Body
2	cg06367527	192758	0.000390416	0.00695291	0.0525807	0.936406	0.00366993	0.940076	0.00391917	chr8	10782233	XKR6	Body
2	cg08775375	192758	0.000461241	0.00689142	0.0621194	0.928126	0.0024024	0.930528	0.00258844	chr8	10454154
2	cg04776839	192758	0.000468723	0.00688677	0.063127	0.927499	0.00201838	0.929518	0.00217615	chr8	10686070	PINX1	Body
2	cg07797693	192758	0.000436985	0.00691275	0.0588526	0.930997	0.0028004	0.933798	0.00300796	chr8	10454129
2	cg07969676	192758	0.000427808	0.00684635	0.0576167	0.922045	0.0130646	0.935109	0.0141691	chr8	10590641
2	cg04501334	192758	0.00040653	0.00662623	0.0547509	0.892366	0.0458504	0.938216	0.0513807	chr8	10513686	RP1L1	TSS1500
2	cg05613265	192758	0.000457173	0.00689836	0.0615715	0.92906	0.0020132	0.931073	0.00216692	chr8	10623038	PINX1	Body
2	cg06788404	192758	0.00043814	0.00691546	0.0590082	0.931363	0.00227529	0.933638	0.00244297	chr8	10697350	PINX1	TSS200
2	cg24338833	192758	0.000445604	0.0069064	0.0600134	0.930142	0.0024923	0.932635	0.00267948	chr8	10592227
2	cg25258843	192758	0.000495415	0.00685312	0.0667218	0.922967	0.00296277	0.92593	0.00321005	chr8	10587305	SOX7	Body
2	cg22143395	192758	0.000459757	0.00689434	0.0619194	0.928519	0.0022072	0.930726	0.00237712	chr8	10469530	RP1L1	Body
2	cg07693569	192758	0.00053517	0.00681721	0.072076	0.91813	0.00244124	0.920572	0.00265893	chr8	10447359
2	cg11419025	192758	0.000471408	0.00685731	0.0634887	0.923528	0.00565477	0.929183	0.00612301	chr8	10558000	C8orf74	3'UTR
2	cg10657228	192758	4.67291e-232	0.00736828	6.29341e-230	0.99235	0.000281768	0.992632	0.00028394	chr8	10386222	T-SP1	Body
2	cg02525722	192758	1.91228e-198	0.0073682	2.57543e-196	0.992339	0.000292492	0.992632	0.00029475	chr8	10404760
2	cg19847130	192758	1.04108e-178	0.00728583	1.40211e-176	0.981235	0.0114787	0.992714	0.0116982	chr8	10466454	RP1L1	Body
2	cg16970850	192758	1.32512e-141	0.00736891	1.78466e-139	0.992436	0.000195384	0.992631	0.000196873	chr8	10623534	PINX1	Body
2	cg20449619	192758	2.31432e-101	0.00711941	3.11689e-99	0.958799	0.0340814	0.992881	0.0355459	chr8	10581784	SOX7	3'UTR
2	cg12837524	192758	1.88092e-89	0.00736477	2.53319e-87	0.991877	0.000758699	0.992635	0.000764912	chr8	10339477
2	cg01072821	192758	4.21459e-70	0.00736963	5.67616e-68	0.992532	9.82415e-05	0.99263	9.89807e-05	chr8	10382165	T-SP1	TSS1500
2	cg01601443	192758	2.97996e-55	0.0073608	4.01337e-53	0.991342	0.0012969	0.992639	0.00130823	chr8	10581988	SOX7	3'UTR
2	cg27411982	192758	6.26924e-55	0.00723734	8.44333e-53	0.974697	0.0180655	0.992763	0.0185345	chr8	10470053	RP1L1	Body
2	cg11302791	192758	5.67885e-39	0.00736513	7.64821e-37	0.991925	0.000709394	0.992635	0.000715169	chr8	10635419	PINX1	Body
2	cg00622658	192758	1.05697e-34	0.00736796	1.42352e-32	0.992308	0.000324524	0.992632	0.000327039	chr8	10469796	RP1L1	Body
2	cg00843634	192758	9.0982e-27	0.00736535	1.22533e-24	0.991955	0.000679726	0.992635	0.000685239	chr8	10584169	SOX7	Body
2	cg20009332	192758	4.86499e-24	0.00691593	6.5521e-22	0.931366	0.0617176	0.993084	0.0662657	chr8	10489118	RP1L1	5'UTR
2	cg20181426	192758	5.02348e-20	0.00734559	6.76556e-18	0.989291	0.00336359	0.992654	0.0034	chr8	10469310	RP1L1	Body
2	cg13601595	192758	1.52076e-17	0.00728674	2.04814e-15	0.981358	0.0113556	0.992713	0.0115713	chr8	10468038	RP1L1	Body
2	cg03145322	192758	1.22853e-15	0.00736832	1.65457e-13	0.992355	0.000276412	0.992632	0.000278542	chr8	10386846	T-SP1	Body
2	cg10764196	192758	1.96252e-17	0.00699616	2.6431e-15	0.942183	0.0508208	0.993004	0.0539394	chr8	10489270	RP1L1	5'UTR
2	cg22272840	192758	2.21456e-17	0.00656465	2.98254e-15	0.884009	0.109426	0.993435	0.123784	chr8	10586882	SOX7	Body
2	cg26158150	192758	4.21454e-16	0.00736711	5.67609e-14	0.992192	0.000440654	0.992633	0.000444122	chr8	10448863
2	cg14628260	192758	2.0855e-16	0.00736923	2.80872e-14	0.992479	0.000152016	0.992631	0.000153168	chr8	10449096
2	cg03790427	192758	3.83506e-15	0.00736921	5.16501e-13	0.992476	0.000155203	0.992631	0.000156379	chr8	10530123	C8orf74	TSS200
2	cg16847396	192758	2.54019e-14	0.00733343	3.42109e-12	0.987652	0.00501471	0.992667	0.00507741	chr8	10489236	RP1L1	5'UTR
2	cg14992524	192758	6.39045e-14	0.00679135	8.60658e-12	0.914572	0.0786371	0.993209	0.0859824	chr8	10586135	SOX7	Body
2	cg08833675	192758	2.2969e-14	0.00658566	3.09344e-12	0.886841	0.106573	0.993414	0.120171	chr8	10586790	SOX7	Body
2	cg20671920	192758	6.90388e-13	0.00736952	9.29806e-11	0.992518	0.000112736	0.99263	0.000113586	chr8	10586678	SOX7	Body
2	cg26288502	192758	4.75566e-13	0.00736951	6.40487e-11	0.992516	0.00011484	0.99263	0.000115706	chr8	10421582
2	cg20845970	192758	2.34961e-12	0.00736576	3.16442e-10	0.992011	0.000623185	0.992634	0.000628204	chr8	10449024
2	cg00870242	192758	2.94651e-11	0.00736848	3.96832e-09	0.992378	0.00025382	0.992632	0.00025577	chr8	10530148	C8orf74;C8orf74	1stExon;5'UTR
2	cg04057858	192758	1.12645e-10	0.00727674	1.51709e-08	0.980009	0.0127144	0.992723	0.0129738	chr8	10383763	T-SP1	Body
2	cg05938889	192758	2.76478e-08	0.00736829	3.72357e-06	0.992352	0.000276198	0.992628	0.000278327	chr8	10583827	SOX7	Body
2	cg23885809	192758	3.49144e-09	0.00736972	4.70223e-07	0.992544	8.5341e-05	0.99263	8.59821e-05	chr8	10469370	RP1L1	Body
2	cg07935657	192758	1.03128e-08	0.00711654	1.38891e-06	0.958413	0.0344694	0.992882	0.0359651	chr8	10622805
2	cg01619129	192758	3.92698e-10	0.00669831	5.28881e-08	0.902029	0.0912724	0.993302	0.101186	chr8	10697017	PINX1	Body
2	cg23883874	192758	7.79221e-09	0.00736958	1.04945e-06	0.992525	0.000104152	0.992629	0.000104936	chr8	10405415
2	cg01558037	192758	1.04483e-08	0.0065568	1.40716e-06	0.882951	0.11049	0.993442	0.125138	chr8	10772570	XKR6	Body
2	cg23996846	192758	2.324e-07	0.0073685	3.12994e-05	0.99238	0.000220424	0.9926	0.000222117	chr8	10383156	T-SP1	1stExon
2	cg11040268	192758	4.71624e-08	0.00732827	6.35177e-06	0.986957	0.00570849	0.992665	0.00578393	chr8	10447472
2	cg02608752	192758	5.35207e-07	0.0073675	7.2081e-05	0.992246	0.000314323	0.99256	0.00031678	chr8	10447774
2	cg19403029	192758	1.13745e-07	0.0071318	1.5319e-05	0.960469	0.032384	0.992853	0.0337168	chr8	10587055	SOX7	Body
2	cg24036517	192758	1.65083e-06	0.00725535	0.000222331	0.977126	0.0153949	0.992521	0.0157552	chr8	10585394	SOX7	Body
2	cg03593471	192758	8.72783e-06	0.0073565	0.00117545	0.990763	0.000696088	0.991459	0.000702577	chr8	10709415
2	cg20674701	192758	2.82161e-05	0.00730601	0.00380011	0.983959	0.00490636	0.988866	0.00498635	chr8	10591081
2	cg08601628	192758	0.000191194	0.00713299	0.0257498	0.960656	0.00627042	0.966926	0.00652723	chr8	10555466	C8orf74	Body
2	cg11489090	192758	0.00025876	0.00710268	0.0348495	0.956579	0.00121012	0.957789	0.00126505	chr8	10405250
2	cg09709472	192758	0.00032335	0.00701645	0.0435484	0.944963	0.00414884	0.949112	0.00439047	chr8	10586959	SOX7	Body
2	cg14733904	192758	0.000228331	0.00713363	0.0307514	0.960748	0.00113915	0.961887	0.00118569	chr8	10493808	RP1L1	5'UTR
2	cg01269314	192758	0.000127617	0.00687738	0.0171873	0.926187	0.0496205	0.975808	0.053575	chr8	10695457	PINX1	Body
2	cg07353006	192758	0.000190535	0.00717113	0.025661	0.965798	0.00117945	0.966977	0.00122122	chr8	10405104
2	cg00321901	192758	0.000286725	0.00696612	0.0386157	0.938172	0.0159592	0.954131	0.017011	chr8	10512459	RP1L1;RP1L1	1stExon;5'UTR
2	cg26101170	192758	0.000340797	0.00699393	0.0458981	0.941928	0.00483877	0.946767	0.00513709	chr8	10480545	RP1L1	Body
2	cg08056146	192758	0.000255761	0.00709677	0.0344456	0.955782	0.0024198	0.958202	0.00253175	chr8	10588013	SOX7;SOX7	1stExon;5'UTR
2	cg16277725	192758	0.000250039	0.00711143	0.033675	0.957757	0.00120668	0.958964	0.0012599	chr8	10786308	XKR6	Body
2	cg17329886	192758	0.00021512	0.00670984	0.0289721	0.903613	0.0604904	0.964103	0.0669428	chr8	10513629	RP1L1	TSS1500
2	cg00528016	192758	0.000339686	0.00700871	0.0457484	0.943922	0.00298138	0.946903	0.0031585	chr8	10469596	RP1L1	Body
2	cg21138131	192758	0.000249807	0.00710734	0.0336436	0.957206	0.0017933	0.958999	0.00187347	chr8	10466111	RP1L1	Body
2	cg17371911	192758	0.00039464	0.00695157	0.0531497	0.936225	0.00327937	0.939504	0.00350275	chr8	10683139	PINX1;MIR1322	Body;TSS200
2	cg07220366	192758	0.000175576	0.00718455	0.0236464	0.967605	0.00138894	0.968993	0.00143544	chr8	10405379
2	cg01652721	192758	0.000201275	0.00716111	0.0271074	0.964449	0.0010815	0.96553	0.00112136	chr8	10755161	XKR6	3'UTR
2	cg02563503	192758	0.000454593	0.00689679	0.061224	0.928848	0.0025764	0.931425	0.00277376	chr8	10591768
2	cg25377605	192758	0.000392186	0.00696298	0.0528192	0.937764	0.00206191	0.939826	0.00219875	chr8	10513717	RP1L1	TSS1500
2	cg26886855	192758	0.000379936	0.00697297	0.0511693	0.939108	0.00236995	0.941478	0.00252361	chr8	10694831	PINX1	Body
2	cg21997510	192758	0.000449163	0.00690482	0.0604927	0.929931	0.0022228	0.932153	0.00239029	chr8	10381792	T-SP1	TSS1500
2	cg16337566	192758	0.0002614	0.00681034	0.035205	0.917167	0.0405561	0.957723	0.0442189	chr8	10657514	PINX1	Body
2	cg05759166	192758	0.000321551	0.00701735	0.0433061	0.945084	0.00427107	0.949355	0.00451925	chr8	10452896
2	cg01580655	192758	0.000456563	0.00689275	0.0614893	0.928305	0.00285682	0.931161	0.00307746	chr8	10649960	PINX1	Body
2	cg18461678	192758	0.00036673	0.00695079	0.0493907	0.936117	0.00717496	0.943292	0.00766459	chr8	10472980	RP1L1	Body
2	cg05191264	192758	0.000340558	0.00701837	0.045866	0.945224	0.00155083	0.946775	0.0016407	chr8	10428285
2	cg13379339	192758	0.000414289	0.00693676	0.0557959	0.934232	0.00262111	0.936853	0.00280563	chr8	10717181
2	cg04800320	192758	0.000423076	0.00689985	0.0569793	0.929256	0.00644167	0.935698	0.00693208	chr8	10755899	XKR6	Body
2	cg09968391	192758	0.000273096	0.00706747	0.0367802	0.951834	0.00404486	0.955879	0.00424955	chr8	10591633
2	cg27655954	192758	0.000344402	0.00701425	0.0463836	0.944669	0.00158844	0.946258	0.00168147	chr8	10753160
2	cg26598540	192758	0.000371806	0.00698442	0.0500744	0.940651	0.00191836	0.942569	0.00203939	chr8	10753147
2	cg14631910	192758	0.000471286	0.00688299	0.0634722	0.926991	0.0021828	0.929173	0.00235471	chr8	10590511
2	cg22651416	192758	0.000399272	0.00693814	0.0537734	0.934416	0.00447339	0.938889	0.00478737	chr8	10643634	PINX1	Body
2	cg24998791	192758	0.000426378	0.00692226	0.0574241	0.932278	0.00294879	0.935227	0.00316299	chr8	10454100
2	cg09460231	192758	0.000343185	0.00689813	0.0462197	0.929013	0.0175256	0.946539	0.0188648	chr8	10736649
2	cg26075742	192758	0.000468714	0.00681743	0.0631258	0.918151	0.0114372	0.929588	0.0124568	chr8	10753237
2	cg17296220	192758	0.000415054	0.00693531	0.0558989	0.934036	0.00271428	0.936751	0.00290596	chr8	10621874
2	cg19806833	192758	0.000449992	0.00690208	0.0606043	0.929561	0.00248297	0.932044	0.00267112	chr8	10529501	C8orf74	TSS1500
2	cg17130474	192758	0.000414915	0.00693891	0.0558802	0.934522	0.00224392	0.936766	0.00240114	chr8	10622887	PINX1	3'UTR
2	cg14025978	192758	0.000406166	0.00694316	0.054702	0.935093	0.00285619	0.937949	0.00305445	chr8	10786150	XKR6	Body
2	cg16297818	192758	0.000464089	0.00677229	0.0625029	0.912065	0.0181959	0.930261	0.0199502	chr8	10447431
2	cg24188794	192758	0.00050164	0.00684686	0.0675603	0.922124	0.00296728	0.925091	0.00321788	chr8	10756091	XKR6	Body
2	cg02690648	192758	0.000505865	0.00684715	0.0681293	0.922163	0.0023549	0.924518	0.00255368	chr8	10683044	PINX1;MIR1322	Body;TSS200
2	cg25231776	192758	0.000432902	0.00692195	0.0583027	0.932238	0.00210447	0.934342	0.00225744	chr8	10480438	RP1L1	Body
2	cg26471982	192758	0.000370043	0.00697224	0.049837	0.939009	0.00381181	0.942821	0.00405939	chr8	10701153
2	cg04475298	192758	0.000431687	0.00692423	0.0581391	0.932544	0.00196084	0.934505	0.00210267	chr8	10697365	PINX1	TSS200
2	cg20685215	192758	0.000417127	0.00693425	0.0561781	0.933893	0.00257711	0.936471	0.00275953	chr8	10696571	PINX1	Body
2	cg02470287	192758	0.000310982	0.00704815	0.0418826	0.949235	0.00152328	0.950758	0.00160475	chr8	10823068	XKR6	Body
2	cg11603463	192758	0.000451614	0.00690459	0.0608228	0.929899	0.00192165	0.931821	0.00206652	chr8	10588486	SOX7	TSS1500
2	cg15816503	192758	0.000492329	0.00685791	0.0663063	0.923613	0.00273088	0.926343	0.00295674	chr8	10530053	C8orf74	TSS200
2	cg23539780	192758	0.000378447	0.00697206	0.0509688	0.938986	0.00269481	0.941681	0.00286992	chr8	10696689	PINX1	Body
2	cg08450085	192758	0.000464089	0.00689143	0.0625029	0.928127	0.0020141	0.930142	0.00217007	chr8	10621801
2	cg00291316	192758	0.000480205	0.00687142	0.0646733	0.925432	0.00254281	0.927975	0.0027477	chr8	10469891	RP1L1	Body
2	cg07233097	192758	0.000473753	0.00687721	0.0638045	0.926212	0.0026327	0.928845	0.00284243	chr8	10588040	SOX7	TSS200
2	cg21547283	192758	0.00046085	0.00689189	0.0620667	0.928189	0.00239147	0.930581	0.00257649	chr8	10573804
2	cg11044290	192758	0.000321927	0.00703499	0.0433568	0.947462	0.00182479	0.949286	0.00192598	chr8	10811255	XKR6	Body
2	cg04796828	192758	0.00036615	0.00698425	0.0493126	0.940627	0.00270991	0.943337	0.00288096	chr8	10452854
2	cg20213479	192758	0.000441671	0.00690882	0.0594836	0.930468	0.00269789	0.933166	0.0028995	chr8	10460029
2	cg10328831	192758	0.000448452	0.00690637	0.060397	0.930139	0.0021096	0.932248	0.00226805	chr8	10650046	PINX1	Body
2	cg07660671	192758	0.000504113	0.0068447	0.0678933	0.921832	0.00292557	0.924758	0.00317364	chr8	10586967	SOX7	Body
2	cg21814290	192758	0.000456818	0.00689068	0.0615236	0.928025	0.00310429	0.931129	0.00334505	chr8	10466918	RP1L1	Body
2	cg14228452	192758	0.000415902	0.00693564	0.0560132	0.934081	0.00255421	0.936635	0.00273447	chr8	10447876
2	cg17981470	192758	0.000381629	0.00697515	0.0513973	0.939403	0.00184339	0.941246	0.0019623	chr8	10470999	RP1L1	Body
2	cg14930838	192758	0.000498359	0.00685063	0.0671184	0.922632	0.00290103	0.925533	0.0031443	chr8	10459902
2	cg20781335	192758	0.000403538	0.00695103	0.054348	0.936154	0.00214356	0.938297	0.00228975	chr8	10466983	RP1L1	Body
2	cg20637438	192758	0.000405986	0.00694861	0.0546776	0.935828	0.00214011	0.937968	0.00228686	chr8	10771386	XKR6	Body
2	cg09031473	192758	0.000454376	0.00686075	0.0611947	0.923989	0.00750102	0.93149	0.00811808	chr8	10593133
2	cg02724490	192758	0.000413278	0.00693267	0.0556598	0.93368	0.00331422	0.936994	0.00354963	chr8	10488231	RP1L1	5'UTR
2	cg11108432	192758	0.000438315	0.00689992	0.0590317	0.929268	0.00436172	0.93363	0.00469372	chr8	10697698	PINX1	TSS1500
2	cg18420643	192758	0.000386877	0.00697008	0.0521041	0.93872	0.00181887	0.940539	0.00193761	chr8	10590503
2	cg06952801	192758	0.000376133	0.00698134	0.0506572	0.940236	0.00174934	0.941985	0.00186053	chr8	10460235
2	cg01131038	192758	0.000414871	0.00694068	0.0558743	0.934759	0.0020108	0.93677	0.00215114	chr8	10592118
2	cg16799111	192758	0.000426442	0.00688273	0.0574327	0.926949	0.00830905	0.935258	0.00896387	chr8	10589359	SOX7	TSS1500
2	cg04341324	192758	0.000388096	0.00696878	0.0522683	0.938545	0.00182981	0.940375	0.00194962	chr8	10590177
2	cg01384495	192758	0.000425828	0.0068465	0.0573499	0.922065	0.0133128	0.935378	0.014438	chr8	10536539	C8orf74	Body
2	cg24323548	192758	0.000484151	0.00686594	0.0652049	0.924693	0.00275171	0.927445	0.00297581	chr8	10467065	RP1L1	Body
2	cg07392860	192758	0.00039367	0.00696294	0.053019	0.937758	0.00186649	0.939624	0.00199037	chr8	10617394
2	cg15854181	192758	0.000475155	0.00688021	0.0639933	0.926616	0.00203522	0.928651	0.0021964	chr8	10617063
2	cg22008625	192758	0.000483741	0.0068619	0.0651496	0.924149	0.00335552	0.927505	0.00363093	chr8	10588386	SOX7	TSS1500
2	cg25083091	192758	0.000450202	0.00689622	0.0606326	0.928771	0.00325045	0.932021	0.00349974	chr8	10646690	PINX1	Body
2	cg24010903	192758	0.000400635	0.00694561	0.0539571	0.935422	0.00327432	0.938697	0.00350037	chr8	10386874	T-SP1	Body
2	cg01838497	192758	0.000423308	0.00664132	0.0570106	0.894404	0.0415211	0.935925	0.0464232	chr8	10512769	RP1L1	TSS200
2	cg21926804	192758	0.000439154	0.00688601	0.0591447	0.927393	0.00613683	0.93353	0.00661728	chr8	10555382	C8orf74	Body
2	cg22647929	192758	0.000402623	0.00693689	0.0542248	0.934248	0.00418811	0.938436	0.00448287	chr8	10583326	SOX7	Body
2	cg20858107	192758	0.000434056	0.00689717	0.0584581	0.928897	0.00531332	0.934211	0.00572003	chr8	10823238	XKR6	Body
2	cg17881513	192758	0.000418204	0.00693256	0.0563232	0.933665	0.00266085	0.936326	0.0028499	chr8	10717687
2	cg19044918	192758	0.000487585	0.00685504	0.0656673	0.923225	0.00376509	0.92699	0.00407819	chr8	10755744	XKR6	Body
2	cg24899626	192758	0.000464352	0.00688676	0.0625383	0.927497	0.00261331	0.930111	0.00281759	chr8	10512724	RP1L1	TSS200
2	cg10800250	192758	0.000379996	0.00697761	0.0511773	0.939734	0.00173148	0.941465	0.00184252	chr8	10470790	RP1L1	Body
2	cg24690731	192758	0.000387507	0.00696313	0.0521889	0.937783	0.00267763	0.94046	0.00285528	chr8	10589093	SOX7	TSS1500
2	cg23565663	192758	0.000494303	0.0068578	0.0665721	0.923597	0.00247898	0.926076	0.00268405	chr8	10621935
2	cg04843087	192758	0.000480017	0.00687513	0.0646481	0.925932	0.00206438	0.927997	0.00222952	chr8	10755969	XKR6	Body
2	cg02167149	192758	0.000478426	0.00685955	0.0644338	0.923832	0.0043965	0.928228	0.00475898	chr8	10683167	MIR1322;PINX1	TSS1500;Body
2	cg00014260	192758	0.000424667	0.00689744	0.0571936	0.928932	0.00655246	0.935484	0.00705376	chr8	10383071	T-SP1	TSS200
2	cg26027776	192758	0.000434723	0.00691215	0.0585479	0.930917	0.00318857	0.934105	0.00342519	chr8	10697540	PINX1	TSS1500
2	cg23584735	192758	0.000464516	0.00688529	0.0625604	0.9273	0.00278991	0.93009	0.00300864	chr8	10686021	PINX1	Body
2	cg05759421	192758	0.000466242	0.00688873	0.0627929	0.927763	0.00208888	0.929852	0.00225153	chr8	10447962
2	cg04413673	192758	0.000411243	0.00693581	0.0553856	0.934103	0.00316387	0.937267	0.00338707	chr8	10470278	RP1L1	Body
2	cg16497219	192758	0.000432731	0.00686048	0.0582797	0.92395	0.0104768	0.934427	0.0113392	chr8	10782111	XKR6	Body
2	cg20332679	192758	0.000430284	0.00690597	0.0579501	0.930083	0.0046304	0.934714	0.00497848	chr8	10683188	MIR1322;PINX1	TSS1500;Body
2	cg16742608	192758	0.000443478	0.00690576	0.0597271	0.930057	0.00286684	0.932924	0.00308243	chr8	10339449
2	cg25663892	192758	0.000461727	0.00689157	0.0621847	0.928145	0.00231694	0.930462	0.00249632	chr8	10553728	C8orf74	Body
2	cg02788718	192758	0.000445898	0.00689935	0.060053	0.929192	0.00340936	0.932602	0.00366916	chr8	10483120	RP1L1	5'UTR
2	cg13457217	192758	0.000427244	0.0069261	0.0575407	0.932796	0.00231007	0.935106	0.0024765	chr8	10683266	MIR1322;PINX1	TSS1500;Body
2	cg10121745	192758	0.000458879	0.00688268	0.0618012	0.926946	0.00391092	0.930857	0.00421914	chr8	10528696	C8orf74	TSS1500
2	cg02517488	192758	0.000492003	0.00686214	0.0662624	0.924182	0.00220144	0.926383	0.00238204	chr8	10470600	RP1L1	Body
2	cg14232358	192758	0.000476795	0.00687781	0.0642141	0.926293	0.00213868	0.928431	0.00230886	chr8	10698115	PINX1	TSS1500
2	cg12033043	192758	0.000421612	0.00692926	0.0567821	0.933222	0.00264538	0.935867	0.00283467	chr8	10696639	PINX1	Body
2	cg04317883	192758	0.000482326	0.00687239	0.064959	0.925562	0.00212393	0.927686	0.00229474	chr8	10697546	PINX1	TSS1500
2	cg23424800	192758	0.00040447	0.00620113	0.0544734	0.835057	0.103864	0.938921	0.12438	chr8	10529811	C8orf74	TSS1500
2	cg17886471	192758	0.000488765	0.00686415	0.0658262	0.924452	0.00236845	0.926821	0.002562	chr8	10339410
2	cg11821591	192758	0.000459146	0.00689372	0.0618372	0.928435	0.00237483	0.93081	0.00255788	chr8	10697633	PINX1	TSS1500
2	cg27100760	192758	0.000508574	0.00684545	0.0684942	0.921935	0.00221686	0.924152	0.00240458	chr8	10708248
2	cg03086235	192758	0.000442143	0.00690825	0.0595473	0.930392	0.00271064	0.933102	0.00291344	chr8	10586796	SOX7	Body
2	cg25398727	192758	0.000471991	0.00688067	0.0635672	0.926678	0.0024026	0.92908	0.00259271	chr8	10756220	XKR6	Body
2	cg14855657	192758	0.000438172	0.00691506	0.0590125	0.931309	0.00232483	0.933634	0.0024963	chr8	10587604	SOX7	Body
2	cg06367527	192758	0.000390416	0.00695291	0.0525807	0.936406	0.00366993	0.940076	0.00391917	chr8	10782233	XKR6	Body
2	cg08775375	192758	0.000461241	0.00689142	0.0621194	0.928126	0.0024024	0.930528	0.00258844	chr8	10454154
2	cg04776839	192758	0.000468723	0.00688677	0.063127	0.927499	0.00201838	0.929518	0.00217615	chr8	10686070	PINX1	Body
2	cg07797693	192758	0.000436985	0.00691275	0.0588526	0.930997	0.0028004	0.933798	0.00300796	chr8	10454129
2	cg07969676	192758	0.000427808	0.00684635	0.0576167	0.922045	0.0130646	0.935109	0.0141691	chr8	10590641
2	cg04501334	192758	0.00040653	0.00662623	0.0547509	0.892366	0.0458504	0.938216	0.0513807	chr8	10513686	RP1L1	TSS1500
2	cg05613265	192758	0.000457173	0.00689836	0.0615715	0.92906	0.0020132	0.931073	0.00216692	chr8	10623038	PINX1	Body
2	cg06788404	192758	0.00043814	0.00691546	0.0590082	0.931363	0.00227529	0.933638	0.00244297	chr8	10697350	PINX1	TSS200
2	cg24338833	192758	0.000445604	0.0069064	0.0600134	0.930142	0.0024923	0.932635	0.00267948	chr8	10592227
2	cg25258843	192758	0.000495415	0.00685312	0.0667218	0.922967	0.00296277	0.92593	0.00321005	chr8	10587305	SOX7	Body
2	cg22143395	192758	0.000459757	0.00689434	0.0619194	0.928519	0.0022072	0.930726	0.00237712	chr8	10469530	RP1L1	Body
2	cg07693569	192758	0.00053517	0.00681721	0.072076	0.91813	0.00244124	0.920572	0.00265893	chr8	10447359
2	cg11419025	192758	0.000471408	0.00685731	0.0634887	0.923528	0.00565477	0.929183	0.00612301	chr8	10558000	C8orf74	3'UTR
3	cg04470754	68793	1.16019e-49	0.000175473	6.61062e-46	0.999823	1.33385e-06	0.999825	1.33409e-06	chr20	14904432	MACROD2	Body
3	cg04470754	68793	1.16019e-49	0.000175473	6.61062e-46	0.999823	1.33385e-06	0.999825	1.33409e-06	chr20	14904432	MACROD2	Body
3	cg04470754	68793	1.16019e-49	0.000175473	6.61062e-46	0.999823	1.33385e-06	0.999825	1.33409e-06	chr20	14904432	MACROD2	Body
