# Supplementary material for: Elevated polygenic burden for autism is associated with differential DNA methylation at birth
Source: Genome Med. 2018 Mar 28;10:19. doi: 10.1186/s13073-018-0527-4 (PMC5872584; doi:10.1186/s13073-018-0527-4)
Supplement: Supplementary file 4 — iPSYCH-Broad ASD Group participants’ affiliations. (XLSX 14 kb) [file 13073_2018_527_MOESM4_ESM.xlsx]

## Sheet: Sheet1
EMAIL	Surname	First name	Middle name/Initials	Affiliations
ea@econ.au.dk	Agerbo	Esben		The Lundbeck Foundation Initiative for Integrative Psychiatric Research, iPSYCH, Denmark ; National Centre for Register-Based Research, Aarhus University, Aarhus, Denmark ; Centre for Integrated Register-based Research, Aarhus University, Aarhus, Denmark
tda@biomed.au.dk	Als	Thomas	Damm	The Lundbeck Foundation Initiative for Integrative Psychiatric Research, iPSYCH, Denmark ; Centre for Integrative Sequencing, iSEQ, Aarhus University, Aarhus, Denmark ; Department of Biomedicine - Human Genetics, Aarhus University, Aarhus, Denmark
rbell@broadinstitute.org	Belliveau	Rich		Stanley Center for Psychiatric Research, Broad Institute of Harvard and MIT, Cambridge, Massachusetts, USA
JOGR@ssi.dk	Bybjerg-Grauholm	Jonas		The Lundbeck Foundation Initiative for Integrative Psychiatric Research, iPSYCH, Denmark ; Center for Neonatal Screening, Department for Congenital Disorders, Statens Serum Institut, Copenhagen, Denmark
MABH@ssi.dk	Bækved-Hansen	Marie		The Lundbeck Foundation Initiative for Integrative Psychiatric Research, iPSYCH, Denmark ; Center for Neonatal Screening, Department for Congenital Disorders, Statens Serum Institut, Copenhagen, Denmark
anders@biomed.au.dk	Børglum	Anders	D.	The Lundbeck Foundation Initiative for Integrative Psychiatric Research, iPSYCH, Denmark ; Centre for Integrative Sequencing, iSEQ, Aarhus University, Aarhus, Denmark ; Department of Biomedicine - Human Genetics, Aarhus University, Aarhus, Denmark
fcerrato@broadinstitute.org	Cerrato	Felecia		Stanley Center for Psychiatric Research, Broad Institute of Harvard and MIT, Cambridge, Massachusetts, USA
chambert@broadinstitute.org	Chambert	Kimberly		Stanley Center for Psychiatric Research, Broad Institute of Harvard and MIT, Cambridge, Massachusetts, USA
jhc@biomed.au.dk	Christensen	Jane	H.	The Lundbeck Foundation Initiative for Integrative Psychiatric Research, iPSYCH, Denmark ; Centre for Integrative Sequencing, iSEQ, Aarhus University, Aarhus, Denmark ; Department of Biomedicine - Human Genetics, Aarhus University, Aarhus, Denmark
cchurch@broadinstitute.org	Churchhouse	Claire		Analytic and Translational Genetics Unit, Department of Medicine, Massachusetts General Hospital and Harvard Medical School, Boston, USA ; Stanley Center for Psychiatric Research, Broad Institute of Harvard and MIT, Cambridge, Massachusetts, USA ; Program in Medical and Population Genetics, Broad Institute of Harvard and MIT, Cambridge, Massachusetts, USA
mjdaly@atgu.mgh.harvard.edu	Daly	Mark	J.	Analytic and Translational Genetics Unit, Department of Medicine, Massachusetts General Hospital and Harvard Medical School, Boston, USA ; Stanley Center for Psychiatric Research, Broad Institute of Harvard and MIT, Cambridge, Massachusetts, USA ; Program in Medical and Population Genetics, Broad Institute of Harvard and MIT, Cambridge, Massachusetts, USA
ditte@biomed.au.dk	Demontis	Ditte		The Lundbeck Foundation Initiative for Integrative Psychiatric Research, iPSYCH, Denmark ; Centre for Integrative Sequencing, iSEQ, Aarhus University, Aarhus, Denmark ; Department of Biomedicine - Human Genetics, Aarhus University, Aarhus, Denmark
aldumont@broadinsitute.org	Dumont	Ashley		Stanley Center for Psychiatric Research, Broad Institute of Harvard and MIT, Cambridge, Massachusetts, USA
jigold@broadinstitute.org	Goldstein	Jacqueline		Analytic and Translational Genetics Unit, Department of Medicine, Massachusetts General Hospital and Harvard Medical School, Boston, USA ; Stanley Center for Psychiatric Research, Broad Institute of Harvard and MIT, Cambridge, Massachusetts, USA ; Program in Medical and Population Genetics, Broad Institute of Harvard and MIT, Cambridge, Massachusetts, USA
grove@biomed.au.dk	Grove	Jakob		The Lundbeck Foundation Initiative for Integrative Psychiatric Research, iPSYCH, Denmark ; Centre for Integrative Sequencing, iSEQ, Aarhus University, Aarhus, Denmark ; Department of Biomedicine - Human Genetics, Aarhus University, Aarhus, Denmark ; Bioinformatics Research Centre, Aarhus University, Aarhus, Denmark
CHSH@ssi.dk	Hansen	Christine	S.	The Lundbeck Foundation Initiative for Integrative Psychiatric Research, iPSYCH, Denmark ; Center for Neonatal Screening, Department for Congenital Disorders, Statens Serum Institut, Copenhagen, Denmark ; Institute of Biological Psychiatry, MHC Sct. Hans, Mental Health Services Copenhagen, Denmark
hauberg@biomed.au.dk	Hauberg	Mads	Engel	The Lundbeck Foundation Initiative for Integrative Psychiatric Research, iPSYCH, Denmark ; Centre for Integrative Sequencing, iSEQ, Aarhus University, Aarhus, Denmark ; Department of Biomedicine - Human Genetics, Aarhus University, Aarhus, Denmark
DH@ssi.dk	Hougaard	David	M.	The Lundbeck Foundation Initiative for Integrative Psychiatric Research, iPSYCH, Denmark ; Center for Neonatal Screening, Department for Congenital Disorders, Statens Serum Institut, Copenhagen, Denmark
howrigan@broadinstitute.org	Howrigan	Daniel	P.	Analytic and Translational Genetics Unit, Department of Medicine, Massachusetts General Hospital and Harvard Medical School, Boston, Massachusetts, USA ; Stanley Center for Psychiatric Research, Broad Institute of Harvard and MIT, Cambridge, Massachusetts, USA
hhuang@broadinstitute.org	Huang	Hailiang		Analytic and Translational Genetics Unit, Department of Medicine, Massachusetts General Hospital and Harvard Medical School, Boston, Massachusetts, USA ; Stanley Center for Psychiatric Research, Broad Institute of Harvard and MIT, Cambridge, Massachusetts, USA
julesm@gmail.com	Maller	Julian		Stanley Center for Psychiatric Research, Broad Institute of Harvard and MIT, Cambridge, Massachusetts, USA ; Genomics plc, Oxford, UK
armartin@broadinstitute.org	Martin	Alicia	R.	Analytic and Translational Genetics Unit, Department of Medicine, Massachusetts General Hospital and Harvard Medical School, Boston, USA ; Stanley Center for Psychiatric Research, Broad Institute of Harvard and MIT, Cambridge, Massachusetts, USA ; Program in Medical and Population Genetics, Broad Institute of Harvard and MIT, Cambridge, Massachusetts, USA
jmartin@broadinstitute.org	Martin	Joanna		Stanley Center for Psychiatric Research, Broad Institute of Harvard and MIT, Cambridge, Massachusetts, USA ; Department of Medical Epidemiology and Biostatistics, Karolinska Institutet, Stockholm, Sweden ; MRC Centre for Neuropsychiatric Genetics & Genomics, School of Medicine, Cardiff University, Cardiff, UK
mm@biomed.au.dk	Mattheisen	Manuel		The Lundbeck Foundation Initiative for Integrative Psychiatric Research, iPSYCH, Denmark ; Centre for Integrative Sequencing, iSEQ, Aarhus University, Aarhus, Denmark ; Department of Biomedicine - Human Genetics, Aarhus University, Aarhus, Denmark
jennifermoran529@gmail.com	Moran	Jennifer		Stanley Center for Psychiatric Research, Broad Institute of Harvard and MIT, Cambridge, Massachusetts, USA
nielmors@rm.dk	Mors	Ole		The Lundbeck Foundation Initiative for Integrative Psychiatric Research, iPSYCH, Denmark ; Psychosis Research Unit, Aarhus University Hospital, Risskov, Denmark
pbm@econ.au.dk	Mortensen	Preben	Bo	The Lundbeck Foundation Initiative for Integrative Psychiatric Research, iPSYCH, Denmark ; Centre for Integrative Sequencing, iSEQ, Aarhus University, Aarhus, Denmark ; National Centre for Register-Based Research, Aarhus University, Aarhus, Denmark ; Centre for Integrated Register-based Research, Aarhus University, Aarhus, Denmark
bneale@broadinstitute.org	Neale	Benjamin	M.	Analytic and Translational Genetics Unit, Department of Medicine, Massachusetts General Hospital and Harvard Medical School, Boston, USA ; Stanley Center for Psychiatric Research, Broad Institute of Harvard and MIT, Cambridge, Massachusetts, USA ; Program in Medical and Population Genetics, Broad Institute of Harvard and MIT, Cambridge, Massachusetts, USA
merete.nordentoft@dadlnet.dk	Nordentoft	Merete		The Lundbeck Foundation Initiative for Integrative Psychiatric Research, iPSYCH, Denmark ; Mental Health Services in the Capital Region of Denmark, Mental Health Center Copenhagen, University of Copenhagen, Copenhagen, Denmark
nyegaard@biomed.au.dk	Nyegaard	Mette		The Lundbeck Foundation Initiative for Integrative Psychiatric Research, iPSYCH, Denmark ; Centre for Integrative Sequencing, iSEQ, Aarhus University, Aarhus, Denmark ; Department of Biomedicine - Human Genetics, Aarhus University, Aarhus, Denmark
jpal@biomed.au.dk	Pallsen	Jonatan		The Lundbeck Foundation Initiative for Integrative Psychiatric Research, iPSYCH, Denmark ; Centre for Integrative Sequencing, iSEQ, Aarhus University, Aarhus, Denmark ; Department of Biomedicine - Human Genetics, Aarhus University, Aarhus, Denmark
dpalmer@broadinstitute.org	Palmer	Duncan	S.	Analytic and Translational Genetics Unit, Department of Medicine, Massachusetts General Hospital and Harvard Medical School, Boston, Massachusetts, USA ; Stanley Center for Psychiatric Research, Broad Institute of Harvard and MIT, Cambridge, Massachusetts, USA
cbp@econ.au.dk	Pedersen	Carsten	Bøcker	The Lundbeck Foundation Initiative for Integrative Psychiatric Research, iPSYCH, Denmark ; National Centre for Register-Based Research, Aarhus University, Aarhus, Denmark ; Centre for Integrated Register-based Research, Aarhus University, Aarhus, Denmark
mgp@econ.au.dk	Pedersen	Marianne	Giørtz	The Lundbeck Foundation Initiative for Integrative Psychiatric Research, iPSYCH, Denmark ; National Centre for Register-Based Research, Aarhus University, Aarhus, Denmark ; Centre for Integrated Register-based Research, Aarhus University, Aarhus, Denmark
tpoterba@broadinstitute.org	Poterba	Timothy		Analytic and Translational Genetics Unit, Department of Medicine, Massachusetts General Hospital and Harvard Medical School, Boston, USA ; Stanley Center for Psychiatric Research, Broad Institute of Harvard and MIT, Cambridge, Massachusetts, USA ; Program in Medical and Population Genetics, Broad Institute of Harvard and MIT, Cambridge, Massachusetts, USA
jesper.buchhave.poulsen@gmail.com	Poulsen	Jesper	Buchhave	The Lundbeck Foundation Initiative for Integrative Psychiatric Research, iPSYCH, Denmark ; Center for Neonatal Screening, Department for Congenital Disorders, Statens Serum Institut, Copenhagen, Denmark
per.q@biomed.au.dk	Qvist	Per		The Lundbeck Foundation Initiative for Integrative Psychiatric Research, iPSYCH, Denmark ; Centre for Integrative Sequencing, iSEQ, Aarhus University, Aarhus, Denmark ; Department of Biomedicine - Human Genetics, Aarhus University, Aarhus, Denmark
sripke@broadinstitute.org	Ripke	Stephan		Analytic and Translational Genetics Unit, Department of Medicine, Massachusetts General Hospital and Harvard Medical School, Boston, Massachusetts, USA ; Stanley Center for Psychiatric Research, Broad Institute of Harvard and MIT, Cambridge, Massachusetts, USA ; Program in Medical and Population Genetics, Broad Institute of Harvard and MIT, Cambridge, Massachusetts, USA ; Department of Psychiatry…
erob@broadinstitute.org	Robinson	Elise	B.	Analytic and Translational Genetics Unit, Department of Medicine, Massachusetts General Hospital and Harvard Medical School, Boston, Massachusetts, USA ; Department of Epidemiology, Harvard Chan School of Public Health, Boston, Massachusetts, USA
satterst@broadinstitute.org	Satterstrom	Kyle	F.	Analytic and Translational Genetics Unit, Department of Medicine, Massachusetts General Hospital and Harvard Medical School, Boston, USA ; Stanley Center for Psychiatric Research, Broad Institute of Harvard and MIT, Cambridge, Massachusetts, USA ; Program in Medical and Population Genetics, Broad Institute of Harvard and MIT, Cambridge, Massachusetts, USA
stevens@broadinstitute.org	Stevens	Christine		Stanley Center for Psychiatric Research, Broad Institute of Harvard and MIT, Cambridge, Massachusetts, USA
paturley@broadinstitute.org	Turley	Patrick		Analytic and Translational Genetics Unit, Department of Medicine, Massachusetts General Hospital and Harvard Medical School, Boston, Massachusetts, USA ; Stanley Center for Psychiatric Research, Broad Institute of Harvard and MIT, Cambridge, Massachusetts, USA
rwalters@broadinstitute.org	Walters	Raymond		Analytic and Translational Genetics Unit, Department of Medicine, Massachusetts General Hospital and Harvard Medical School, Boston, Massachusetts, USA ; Stanley Center for Psychiatric Research, Broad Institute of Harvard and MIT, Cambridge, Massachusetts, USA
Thomas.Werge@regionh.dk	Werge	Thomas		The Lundbeck Foundation Initiative for Integrative Psychiatric Research, iPSYCH, Denmark ; Institute of Biological Psychiatry, MHC Sct. Hans, Mental Health Services Copenhagen, Denmark ; Department of Clinical Medicine, University of Copenhagen, Copenhagen, Denmark
